# Supplementary material for: (μ-4-Bromo-2-{1-[2-(dimethyl­amino)ethyl­imino]eth­yl}phenolato)bis­[ethyl­zinc(II)]
Source: Acta Crystallogr Sect E Struct Rep Online. 2007 Dec 6;64(Pt 1):m129–30. doi: 10.1107/S1600536807065208 (PMC2915078; doi:10.1107/S1600536807065208)
Supplement: Supplementary file 1 [file e-64-0m129-sup1.cif]

##############################################################################
###                                                                        ###
###        Electronic paper (Acta Crystallographica Section E)             ###
###                                                                        ###
##############################################################################
#                                                                            #
# This CIF contains the data in a paper accepted for publication in Acta     #
# Crystallographica Section E. It conforms to the requirements of Notes      #
# for Authors for Section E, and has been peer reviewed under the auspices   #
# of the IUCr Commission on Journals.                                        #
#                                                                            #
# Full details of the Crystallographic Information File format               #
# are given in the paper "The Crystallographic Information File (CIF):       #
# a New Standard Archive File for Crystallography" by S. R. Hall, F. H.      #
# Allen and I. D. Brown [Acta Cryst. (1991), A47, 655-685].                  #
#                                                                            #
# The current version of the core CIF dictionary is obtainable from          #
# ftp://ftp.iucr.org/pub/cif_core.dic. The current version number is 2.1.    #
#                                                                            #
# Software is freely available for graphical display of the structure(s) in  #
# this CIF.  For information consult the CIF home page http://www.iucr.org/  #
# cif/home.html                                                              #
#                                                                            #
##############################################################################
                                             
data_global
_audit_creation_method     SHELXL-97
_journal_date_recd_electronic     2007-11-30
_journal_date_accepted     2007-12-03
_journal_name_full     'Acta Crystallographica, Section E'
_journal_year     2008
_journal_volume     64
_journal_issue      1
_journal_page_first     m129
_journal_page_last     m130
_journal_paper_category     QM
_journal_coeditor_code     AT2521
_publ_contact_author_name     'Dr Chu-Chieh Lin'
_publ_contact_author_address
;
Department of Chemistry
National Chung Hsing University
Taichung 402
Taiwan
;
_publ_contact_author_email     cchlin@mail.nchu.edu.tw
_publ_contact_author_fax     '886-4-22862547'
_publ_contact_author_phone     '886-4-22840411ext718'
_publ_section_title
;\
(\m-4-Bromo-2-{1-[2-(dimethylamino)ethylimino]ethyl}phenolato)bis[ethylzinc(II)\
]
;
loop_
    _publ_author_name
    _publ_author_footnote
    _publ_author_address
    'Hung, Wen-Chou' ?
;
Department of Chemistry,
National Chung Hsing University,
Taichung 402,
Taiwan
;
    'Lai, Shu-Ling' ?
;
College of Design,
Ling Tung University,
Taichung 408,
Taiwan
;
    'Lin, Chu-Chieh' ?
;
Department of Chemistry,
National Chung Hsing University,
Taichung 402,
Taiwan
;
data_I
_chemical_name_systematic
;
(\m-4-Bromo-2-{1-[2-(dimethylamino)ethylimino]ethyl}phenolato)bis[ethylzinc(II)]
;
_chemical_name_common     ?
_chemical_formula_moiety     'C28 H42 Br2 N4 O2 Zn2'
_chemical_formula_sum     'C28 H42 Br2 N4 O2 Zn2'
_chemical_formula_iupac     '[Zn2 (C2 H5)2 (C12 H16 Br N2 O)2]'
_chemical_formula_weight     757.22
_chemical_melting_point     ?
_symmetry_cell_setting     orthorhombic
_symmetry_space_group_name_H-M     'P b c n'
_symmetry_space_group_name_Hall     '-P 2n 2ab'
loop_
    _symmetry_equiv_pos_as_xyz
    'x, y, z'
    '-x+1/2, -y+1/2, z+1/2'
    '-x, y, -z+1/2'
    'x+1/2, -y+1/2, -z'
    '-x, -y, -z'
    'x-1/2, y-1/2, -z-1/2'
    'x, -y, z-1/2'
    '-x-1/2, y-1/2, z'
_cell_length_a     21.656(6)
_cell_length_b     7.839(2)
_cell_length_c     19.114(5)
_cell_angle_alpha     90.00
_cell_angle_beta     90.00
_cell_angle_gamma     90.00
_cell_volume     3244.9(14)
_cell_formula_units_Z     4
_cell_measurement_reflns_used     3732
_cell_measurement_theta_min     2.7635
_cell_measurement_theta_max     23.994
_cell_measurement_temperature     293(2)
_exptl_crystal_description     parallelpiped
_exptl_crystal_colour     yellow
_exptl_crystal_size_max     0.17
_exptl_crystal_size_mid     0.16
_exptl_crystal_size_min     0.15
_exptl_crystal_density_diffrn     1.550
_exptl_crystal_density_meas     ?
_exptl_crystal_density_method     'not measured'
_exptl_crystal_F_000     1536
_exptl_absorpt_coefficient_mu     3.971
_exptl_absorpt_correction_type     none
_exptl_absorpt_process_details     ?
_exptl_absorpt_correction_T_min     ?
_exptl_absorpt_correction_T_max     ?
_exptl_special_details
;
;
_diffrn_ambient_temperature     298(2)
_diffrn_radiation_type     MoK\a
_diffrn_radiation_wavelength     0.71073
_diffrn_radiation_source     'fine-focus sealed tube'
_diffrn_radiation_monochromator     graphite
_diffrn_measurement_device_type     'Bruker SMART 1K CCD'
_diffrn_measurement_method     '\f and \w scans'
_diffrn_detector_area_resol_mean     ?
_diffrn_reflns_number     17313
_diffrn_reflns_av_R_equivalents     0.0859
_diffrn_reflns_av_sigmaI/netI     0.0577
_diffrn_reflns_theta_min     1.88
_diffrn_reflns_theta_max     26.07
_diffrn_reflns_theta_full     26.07
_diffrn_measured_fraction_theta_max     0.997
_diffrn_measured_fraction_theta_full     0.997
_diffrn_reflns_limit_h_min     -26
_diffrn_reflns_limit_h_max     25
_diffrn_reflns_limit_k_min     -9
_diffrn_reflns_limit_k_max     9
_diffrn_reflns_limit_l_min     -13
_diffrn_reflns_limit_l_max     23
_diffrn_standards_number     ?
_diffrn_standards_interval_count     ?
_diffrn_standards_interval_time     ?
_diffrn_standards_decay_%     ?
_refine_special_details
;
 Refinement of F^2^ against ALL reflections.  The weighted R-factor wR and
 goodness of fit S are based on F^2^, conventional R-factors R are based
 on F, with F set to zero for negative F^2^. The threshold expression of
 F^2^ > 2sigma(F^2^) is used only for calculating R-factors(gt) etc. and is
 not relevant to the choice of reflections for refinement.  R-factors based
 on F^2^ are statistically about twice as large as those based on F, and R-
 factors based on ALL data will be even larger.
;
_reflns_number_total     3207
_reflns_number_gt     1957
_reflns_threshold_expression     I>2\s(I)
_refine_ls_structure_factor_coef     Fsqd
_refine_ls_matrix_type     full
_refine_ls_R_factor_all     0.0828
_refine_ls_R_factor_gt     0.0397
_refine_ls_wR_factor_gt     0.0937
_refine_ls_wR_factor_ref     0.1068
_refine_ls_goodness_of_fit_ref     1.000
_refine_ls_restrained_S_all     1.000
_refine_ls_number_reflns     3207
_refine_ls_number_parameters     172
_refine_ls_number_restraints     0
_refine_ls_hydrogen_treatment     constr
_refine_ls_weighting_scheme     calc
_refine_ls_weighting_details
         'calc w=1/[\s^2^(Fo^2^)+(0.0520P)^2^+0.0000P] where P=(Fo^2^+2Fc^2^)/3'
_atom_sites_solution_hydrogens     geom
_atom_sites_solution_primary     direct
_atom_sites_solution_secondary     difmap
_refine_ls_shift/su_max     0.002
_refine_ls_shift/su_mean     0.000
_refine_diff_density_max     0.684
_refine_diff_density_min     -0.390
_refine_ls_extinction_method     none
_refine_ls_extinction_coef     ?
loop_
    _atom_type_symbol
    _atom_type_description
    _atom_type_scat_dispersion_real
    _atom_type_scat_dispersion_imag
    _atom_type_scat_source
    'C' 'C' 0.0033 0.0016
                         'International Tables Vol C Tables 4.2.6.8 and 6.1.1.4'
    'H' 'H' 0.0000 0.0000
                         'International Tables Vol C Tables 4.2.6.8 and 6.1.1.4'
    'N' 'N' 0.0061 0.0033
                         'International Tables Vol C Tables 4.2.6.8 and 6.1.1.4'
    'O' 'O' 0.0106 0.0060
                         'International Tables Vol C Tables 4.2.6.8 and 6.1.1.4'
    'Cl' 'Cl' 0.1484 0.1585
                         'International Tables Vol C Tables 4.2.6.8 and 6.1.1.4'
    'Ni' 'Ni' 0.3393 1.1124
                         'International Tables Vol C Tables 4.2.6.8 and 6.1.1.4'
_computing_data_collection     'SMART (Bruker, 1999)'
_computing_cell_refinement     'SAINT (Bruker, 1999)'
_computing_data_reduction     'SAINT (Bruker, 1999)'
_computing_structure_solution     'SHELXS97 (Sheldrick, 1997)'
_computing_structure_refinement     'SHELXL97 (Sheldrick, 1997)'
_computing_molecular_graphics     'SHELXTL (Bruker, 1999)'
_computing_publication_material     'SHELXTL (Bruker, 1999)'
loop_
    _atom_site_type_symbol
    _atom_site_label
    _atom_site_fract_x
    _atom_site_fract_y
    _atom_site_fract_z
    _atom_site_U_iso_or_equiv
    _atom_site_adp_type
    _atom_site_calc_flag
    _atom_site_refinement_flags
    _atom_site_occupancy
    _atom_site_disorder_assembly
    _atom_site_disorder_group
    Zn Zn 0.93264(2) 0.18811(6) 0.70779(3) 0.04040(17) Uani d . 1 . .
    Br Br 0.79595(3) 0.47079(8) 1.01986(3) 0.0781(2) Uani d . 1 . .
    O O1 0.97357(12) 0.1816(4) 0.80980(15) 0.0476(8) Uani d . 1 . .
    N N1 0.87340(16) 0.0062(4) 0.7620(2) 0.0462(9) Uani d . 1 . .
    N N2 0.92031(17) -0.0132(5) 0.6261(2) 0.0569(10) Uani d . 1 . .
    C C1 0.93610(19) 0.2386(6) 0.8581(2) 0.0424(10) Uani d . 1 . .
    C C2 0.87745(18) 0.1621(5) 0.8681(2) 0.0395(10) Uani d . 1 . .
    C C3 0.8368(2) 0.2322(6) 0.9182(2) 0.0461(11) Uani d . 1 . .
    H H3A 0.7984 0.1821 0.9254 0.055 Uiso calc R 1 . .
    C C4 0.8534(2) 0.3742(6) 0.9567(2) 0.0536(12) Uani d . 1 . .
    C C5 0.9115(2) 0.4456(6) 0.9490(3) 0.0613(14) Uani d . 1 . .
    H H5A 0.9231 0.5387 0.9761 0.074 Uiso calc R 1 . .
    C C6 0.9519(2) 0.3770(6) 0.9005(3) 0.0566(13) Uani d . 1 . .
    H H6A 0.9911 0.4247 0.8961 0.068 Uiso calc R 1 . .
    C C7 0.85761(18) 0.0141(5) 0.8261(3) 0.0428(10) Uani d . 1 . .
    C C8 0.8185(3) -0.1206(7) 0.8618(3) 0.0779(17) Uani d . 1 . .
    H H8A 0.8087 -0.2092 0.8289 0.117 Uiso calc R 1 . .
    H H8B 0.7810 -0.0697 0.8786 0.117 Uiso calc R 1 . .
    H H8C 0.8410 -0.1683 0.9003 0.117 Uiso calc R 1 . .
    C C9 0.8539(2) -0.1357(6) 0.7177(3) 0.0655(15) Uani d . 1 . .
    H H9A 0.8114 -0.1653 0.7279 0.079 Uiso calc R 1 . .
    H H9B 0.8795 -0.2348 0.7269 0.079 Uiso calc R 1 . .
    C C10 0.8600(2) -0.0839(7) 0.6419(3) 0.0780(18) Uani d . 1 . .
    H H10A 0.8529 -0.1827 0.6125 0.094 Uiso calc R 1 . .
    H H10B 0.8286 0.0002 0.6310 0.094 Uiso calc R 1 . .
    C C11 0.9207(3) 0.0648(9) 0.5561(3) 0.104(2) Uani d . 1 . .
    H H11A 0.9154 -0.0223 0.5213 0.156 Uiso calc R 1 . .
    H H11B 0.9593 0.1219 0.5486 0.156 Uiso calc R 1 . .
    H H11C 0.8875 0.1457 0.5526 0.156 Uiso calc R 1 . .
    C C12 0.9678(3) -0.1460(7) 0.6266(4) 0.092(2) Uani d . 1 . .
    H H12A 0.9593 -0.2274 0.5903 0.138 Uiso calc R 1 . .
    H H12B 0.9677 -0.2026 0.6711 0.138 Uiso calc R 1 . .
    H H12C 1.0075 -0.0952 0.6186 0.138 Uiso calc R 1 . .
    C C13 0.88570(19) 0.4061(5) 0.6884(2) 0.0469(11) Uani d . 1 . .
    H H13A 0.9059 0.4986 0.7132 0.056 Uiso calc R 1 . .
    H H13B 0.8885 0.4307 0.6388 0.056 Uiso calc R 1 . .
    C C14 0.8200(2) 0.4042(8) 0.7084(3) 0.0851(19) Uani d . 1 . .
    H H14A 0.8016 0.5121 0.6970 0.128 Uiso calc R 1 . .
    H H14B 0.8165 0.3843 0.7578 0.128 Uiso calc R 1 . .
    H H14C 0.7992 0.3150 0.6834 0.128 Uiso calc R 1 . .
loop_
    _atom_site_aniso_label
    _atom_site_aniso_U_11
    _atom_site_aniso_U_22
    _atom_site_aniso_U_33
    _atom_site_aniso_U_12
    _atom_site_aniso_U_13
    _atom_site_aniso_U_23
    Zn 0.0380(3) 0.0341(3) 0.0490(3) 0.0014(2) -0.0007(2) -0.0017(2)
    Br 0.0802(4) 0.0978(5) 0.0562(4) 0.0351(3) -0.0039(3) -0.0238(3)
    O1 0.0353(15) 0.0560(19) 0.052(2) 0.0020(14) 0.0015(13) -0.0005(15)
    N1 0.047(2) 0.032(2) 0.061(3) -0.0057(16) 0.0050(18) -0.0076(18)
    N2 0.060(3) 0.055(2) 0.055(3) -0.012(2) 0.0055(19) -0.019(2)
    C1 0.046(2) 0.044(2) 0.037(3) 0.006(2) -0.005(2) 0.002(2)
    C2 0.043(2) 0.037(2) 0.039(2) 0.0009(19) 0.0002(19) 0.0008(19)
    C3 0.045(2) 0.051(3) 0.042(3) 0.003(2) 0.001(2) 0.002(2)
    C4 0.056(3) 0.062(3) 0.043(3) 0.020(2) -0.003(2) -0.005(2)
    C5 0.069(3) 0.051(3) 0.064(4) 0.001(3) -0.016(3) -0.012(3)
    C6 0.050(3) 0.056(3) 0.064(4) -0.006(2) -0.006(2) -0.007(3)
    C7 0.041(2) 0.035(2) 0.052(3) -0.0002(19) 0.007(2) 0.001(2)
    C8 0.083(4) 0.068(4) 0.083(4) -0.030(3) 0.024(3) 0.003(3)
    C9 0.072(3) 0.046(3) 0.078(4) -0.022(3) 0.015(3) -0.025(3)
    C10 0.065(4) 0.079(4) 0.089(5) -0.029(3) 0.006(3) -0.041(3)
    C11 0.143(6) 0.114(5) 0.054(4) -0.046(5) 0.003(4) -0.021(4)
    C12 0.083(4) 0.065(4) 0.128(6) 0.003(3) 0.020(4) -0.032(4)
    C13 0.046(2) 0.029(2) 0.066(3) 0.0080(19) -0.010(2) 0.003(2)
    C14 0.073(4) 0.063(4) 0.119(5) 0.021(3) 0.015(4) 0.027(4)
_geom_special_details
;
 All esds (except the esd in the dihedral angle between two l.s. planes)
 are estimated using the full covariance matrix.  The cell esds are taken
 into account individually in the estimation of esds in distances, angles
 and torsion angles; correlations between esds in cell parameters are only
 used when they are defined by crystal symmetry.  An approximate (isotropic)
 treatment of cell esds is used for estimating esds involving l.s. planes.
;
loop_
    _geom_bond_atom_site_label_1
    _geom_bond_atom_site_label_2
    _geom_bond_site_symmetry_2
    _geom_bond_distance
    _geom_bond_publ_flag
    Zn C13 . 2.022(4) yes
    Zn O1 3_756 2.060(3) yes
    Zn O1 . 2.142(3) yes
    Zn N1 . 2.180(4) yes
    Zn N2 . 2.236(4) yes
    Br C4 . 1.892(4) ?
    O1 C1 . 1.307(5) ?
    O1 Zn 3_756 2.060(3) ?
    N1 C7 . 1.273(5) ?
    N1 C9 . 1.460(6) ?
    N2 C10 . 1.451(6) ?
    N2 C12 . 1.464(6) ?
    N2 C11 . 1.471(7) ?
    C1 C6 . 1.398(6) ?
    C1 C2 . 1.417(6) ?
    C2 C3 . 1.413(6) ?
    C2 C7 . 1.475(6) ?
    C3 C4 . 1.382(6) ?
    C3 H3A . 0.9300 ?
    C4 C5 . 1.384(6) ?
    C5 C6 . 1.383(7) ?
    C5 H5A . 0.9300 ?
    C6 H6A . 0.9300 ?
    C7 C8 . 1.516(6) ?
    C8 H8A . 0.9600 ?
    C8 H8B . 0.9600 ?
    C8 H8C . 0.9600 ?
    C9 C10 . 1.509(7) ?
    C9 H9A . 0.9700 ?
    C9 H9B . 0.9700 ?
    C10 H10A . 0.9700 ?
    C10 H10B . 0.9700 ?
    C11 H11A . 0.9600 ?
    C11 H11B . 0.9600 ?
    C11 H11C . 0.9600 ?
    C12 H12A . 0.9600 ?
    C12 H12B . 0.9600 ?
    C12 H12C . 0.9600 ?
    C13 C14 . 1.472(7) ?
    C13 H13A . 0.9700 ?
    C13 H13B . 0.9700 ?
    C14 H14A . 0.9600 ?
    C14 H14B . 0.9600 ?
    C14 H14C . 0.9600 ?
loop_
    _geom_angle_atom_site_label_1
    _geom_angle_atom_site_label_2
    _geom_angle_atom_site_label_3
    _geom_angle_site_symmetry_1
    _geom_angle_site_symmetry_3
    _geom_angle
    _geom_angle_publ_flag
    C13 Zn O1 . 3_756 119.14(15) yes
    C13 Zn O1 . . 113.25(15) yes
    O1 Zn O1 3_756 . 74.93(13) yes
    C13 Zn N1 . . 110.12(16) yes
    O1 Zn N1 3_756 . 129.91(12) yes
    O1 Zn N1 . . 78.18(13) yes
    C13 Zn N2 . . 114.09(17) yes
    O1 Zn N2 3_756 . 89.20(13) yes
    O1 Zn N2 . . 131.93(14) yes
    N1 Zn N2 . . 78.48(14) yes
    C1 O1 Zn . 3_756 136.0(3) ?
    C1 O1 Zn . . 112.2(2) ?
    Zn O1 Zn 3_756 . 105.00(13) ?
    C7 N1 C9 . . 121.2(4) ?
    C7 N1 Zn . . 125.7(3) ?
    C9 N1 Zn . . 113.1(3) ?
    C10 N2 C12 . . 111.1(4) ?
    C10 N2 C11 . . 110.7(5) ?
    C12 N2 C11 . . 107.3(5) ?
    C10 N2 Zn . . 103.4(3) ?
    C12 N2 Zn . . 114.4(3) ?
    C11 N2 Zn . . 110.0(3) ?
    O1 C1 C6 . . 121.5(4) ?
    O1 C1 C2 . . 120.4(4) ?
    C6 C1 C2 . . 118.0(4) ?
    C3 C2 C1 . . 119.1(4) ?
    C3 C2 C7 . . 119.6(4) ?
    C1 C2 C7 . . 121.4(4) ?
    C4 C3 C2 . . 120.8(4) ?
    C4 C3 H3A . . 119.6 ?
    C2 C3 H3A . . 119.6 ?
    C3 C4 C5 . . 120.4(4) ?
    C3 C4 Br . . 119.4(4) ?
    C5 C4 Br . . 120.2(4) ?
    C4 C5 C6 . . 119.3(5) ?
    C4 C5 H5A . . 120.3 ?
    C6 C5 H5A . . 120.3 ?
    C1 C6 C5 . . 122.3(4) ?
    C1 C6 H6A . . 118.8 ?
    C5 C6 H6A . . 118.8 ?
    N1 C7 C2 . . 118.9(4) ?
    N1 C7 C8 . . 123.3(4) ?
    C2 C7 C8 . . 117.8(4) ?
    C7 C8 H8A . . 109.5 ?
    C7 C8 H8B . . 109.5 ?
    H8A C8 H8B . . 109.5 ?
    C7 C8 H8C . . 109.5 ?
    H8A C8 H8C . . 109.5 ?
    H8B C8 H8C . . 109.5 ?
    N1 C9 C10 . . 109.1(4) ?
    N1 C9 H9A . . 109.9 ?
    C10 C9 H9A . . 109.9 ?
    N1 C9 H9B . . 109.9 ?
    C10 C9 H9B . . 109.9 ?
    H9A C9 H9B . . 108.3 ?
    N2 C10 C9 . . 112.4(4) ?
    N2 C10 H10A . . 109.1 ?
    C9 C10 H10A . . 109.1 ?
    N2 C10 H10B . . 109.1 ?
    C9 C10 H10B . . 109.1 ?
    H10A C10 H10B . . 107.8 ?
    N2 C11 H11A . . 109.5 ?
    N2 C11 H11B . . 109.5 ?
    H11A C11 H11B . . 109.5 ?
    N2 C11 H11C . . 109.5 ?
    H11A C11 H11C . . 109.5 ?
    H11B C11 H11C . . 109.5 ?
    N2 C12 H12A . . 109.5 ?
    N2 C12 H12B . . 109.5 ?
    H12A C12 H12B . . 109.5 ?
    N2 C12 H12C . . 109.5 ?
    H12A C12 H12C . . 109.5 ?
    H12B C12 H12C . . 109.5 ?
    C14 C13 Zn . . 115.4(3) ?
    C14 C13 H13A . . 108.4 ?
    Zn C13 H13A . . 108.4 ?
    C14 C13 H13B . . 108.4 ?
    Zn C13 H13B . . 108.4 ?
    H13A C13 H13B . . 107.5 ?
    C13 C14 H14A . . 109.5 ?
    C13 C14 H14B . . 109.5 ?
    H14A C14 H14B . . 109.5 ?
    C13 C14 H14C . . 109.5 ?
    H14A C14 H14C . . 109.5 ?
    H14B C14 H14C . . 109.5 ?
