# Supplementary material for: (μ-4-Bromo-2-{1-[2-(dimethyl­amino)ethyl­imino]eth­yl}phenolato)bis­[ethyl­zinc(II)]
Source: Acta Crystallogr Sect E Struct Rep Online. 2007 Dec 6;64(Pt 1):m129–30. doi: 10.1107/S1600536807065208 (PMC2915078; doi:10.1107/S1600536807065208)
Supplement: Supplementary file 2 [file e-64-0m129-Isup2.hkl]

# 
# h,k,l, Fc-squared, Fo-squared, sigma(Fo-squared) and status flag 
# 
data_I
_shelx_title ' chou14m.ins in Pbcn' 
_shelx_refln_list_code          4 
_shelx_F_calc_maximum      301.37 
_exptl_crystal_F_000      1536.00 
_reflns_d_resolution_high  0.8087 
 
loop_ 
 _symmetry_equiv_pos_as_xyz 
 'x, y, z' 
 '-x+1/2, -y+1/2, z+1/2' 
 '-x, y, -z+1/2' 
 'x+1/2, -y+1/2, -z' 
 '-x, -y, -z' 
 'x-1/2, y-1/2, -z-1/2' 
 'x, -y, z-1/2' 
 '-x-1/2, y-1/2, z' 
 
_cell_length_a    21.6559 
_cell_length_b     7.8392 
_cell_length_c    19.1143 
_cell_angle_alpha  90.000 
_cell_angle_beta   90.000 
_cell_angle_gamma  90.000 
 
_shelx_F_squared_multiplier     1.000 
 
loop_ 
 _refln_index_h 
 _refln_index_k 
 _refln_index_l 
 _refln_F_squared_calc 
 _refln_F_squared_meas 
 _refln_F_squared_sigma 
 _refln_observed_status 
   2   0   0     3357.61     3738.08     67.37 o 
   4   0   0    47281.11    58699.60    313.86 o 
   6   0   0     2512.95     2540.66     71.95 o 
   8   0   0    90823.48   100425.87   2755.13 o 
  10   0   0      153.89      231.92     56.09 o 
  12   0   0     7934.86     8160.25    608.79 o 
  14   0   0    30909.29    31550.55    436.12 o 
  16   0   0     6635.12     6417.96    245.15 o 
  18   0   0     1338.26     1231.05    156.11 o 
  20   0   0      627.52      738.10    162.85 o 
  22   0   0     7003.26     6726.08    292.02 o 
  24   0   0      369.84      356.75    158.16 o 
  26   0   0       11.53      -95.48    171.05 o 
   1   1   0    24522.91    27261.06    462.63 o 
   3   1   0    20187.26    21461.84   1326.38 o 
   5   1   0    77679.66    80580.38   2168.53 o 
   7   1   0    27224.35    31682.82   1298.00 o 
   9   1   0    17849.67    17464.91    795.08 o 
  11   1   0     3177.15     3106.61     78.51 o 
  13   1   0    12860.39    13061.20    140.23 o 
  15   1   0       43.56      173.92     63.85 o 
  17   1   0     3312.35     3278.18    143.91 o 
  19   1   0     4776.45     4693.83    167.95 o 
  21   1   0      466.90      580.99    111.00 o 
  23   1   0       48.68      -12.81    108.09 o 
  25   1   0      381.53      523.96    131.15 o 
   0   2   0    20015.37    24361.66    224.95 o 
   2   2   0    74907.88    83221.68   1000.96 o 
   4   2   0     1409.66     1647.14     56.76 o 
   6   2   0     4599.80     4699.25    180.69 o 
   8   2   0     1826.61     1813.98    121.01 o 
  10   2   0    38103.91    38731.78   1750.76 o 
  12   2   0    11892.06    12068.73    211.72 o 
  14   2   0        0.30       27.03     55.32 o 
  16   2   0     2261.73     2247.01    113.83 o 
  18   2   0     3615.68     3285.06    166.67 o 
  20   2   0     3522.39     3422.93    135.01 o 
  22   2   0     1083.90     1222.63    141.24 o 
  24   2   0     1420.31     1425.27    158.22 o 
  26   2   0        0.16     -104.19    128.59 o 
   1   3   0    50552.67    50663.54   3772.25 o 
   3   3   0      438.55      461.35     38.29 o 
   5   3   0    11166.41    13130.06    195.46 o 
   7   3   0    48183.43    52665.51   1000.29 o 
   9   3   0     2715.76     2767.68     86.82 o 
  11   3   0      566.97      632.36     69.73 o 
  13   3   0       37.37      -35.66     66.70 o 
  15   3   0    11078.40    12061.39    230.40 o 
  17   3   0        1.88       -3.23     67.18 o 
  19   3   0        5.16       17.30     80.93 o 
  21   3   0     3145.92     3311.03    147.45 o 
  23   3   0     2775.80     2575.44    175.22 o 
  25   3   0        5.35      -49.08    125.26 o 
   0   4   0     4355.42     4966.61    153.04 o 
   2   4   0     3652.01     3776.52    156.63 o 
   4   4   0       87.32      120.09     40.92 o 
   6   4   0      640.19      792.53     80.69 o 
   8   4   0     4917.18     5342.47    268.95 o 
  10   4   0     3938.91     3909.29    111.32 o 
  12   4   0      282.15      429.82     85.95 o 
  14   4   0     2030.14     1992.06    122.65 o 
  16   4   0      237.22      287.86    112.45 o 
  18   4   0      451.34      397.31    118.51 o 
  20   4   0      257.11      330.51    107.16 o 
  22   4   0      446.94      479.19    114.19 o 
  24   4   0       65.20       51.25    102.92 o 
   1   5   0    27510.81    28216.45    234.26 o 
   3   5   0     3042.42     3168.76    116.28 o 
   5   5   0    16083.73    17162.94    285.74 o 
   7   5   0     2348.24     2254.65    104.72 o 
   9   5   0     5439.83     5194.20    130.48 o 
  11   5   0     1717.33     1876.04    117.45 o 
  13   5   0     4918.70     4835.29    196.21 o 
  15   5   0     1399.16     1285.73    139.37 o 
  17   5   0     2829.26     3006.28    181.52 o 
  19   5   0      326.62      306.54    131.66 o 
  21   5   0     2356.48     2372.34    200.06 o 
   0   6   0    11785.68    10979.88    316.04 o 
   2   6   0     1592.78     1739.53    108.44 o 
   4   6   0      101.31       10.18     78.13 o 
   6   6   0      756.89      736.23    110.68 o 
   8   6   0     2774.61     3111.57    163.89 o 
  10   6   0       80.22      -37.16    102.66 o 
  12   6   0      152.57      220.24    123.60 o 
  14   6   0     1506.76     1475.45    159.60 o 
  16   6   0     1594.01     1661.53    170.78 o 
  18   6   0      773.30      770.44    157.45 o 
  20   6   0      175.58      371.63    153.85 o 
   1   7   0       97.55       33.94     88.29 o 
   3   7   0      340.88      319.43     94.72 o 
   5   7   0      219.05      227.85    103.87 o 
   7   7   0     1900.02     1870.87    166.22 o 
   9   7   0     1922.64     1962.61    174.58 o 
  11   7   0      181.67      191.21    128.75 o 
  13   7   0       64.49       86.71    136.28 o 
  15   7   0      559.34      649.28    164.94 o 
  17   7   0       37.20      189.38    146.00 o 
   0   8   0      857.63     1088.40    239.00 o 
   2   8   0     1842.52     1889.11    179.69 o 
   4   8   0      222.47      262.93    147.47 o 
   6   8   0     3504.27     3384.09    260.24 o 
   8   8   0     1584.32     1356.00    179.50 o 
  10   8   0       67.57      235.62    146.73 o 
  12   8   0      321.86      448.42    207.81 o 
  14   8   0     1003.44      927.62    175.73 o 
   1   9   0      140.40       41.09    150.95 o 
   3   9   0      129.68       79.36    159.77 o 
   5   9   0       18.00      -25.22    155.61 o 
   7   9   0       81.05     -142.98    142.98 o 
   9   9   0       90.56       75.68    161.84 o 
   1   1   1    74988.63    81820.34   1599.93 o 
   2   1   1    10113.36     9764.35    351.53 o 
   3   1   1     8262.07     7951.57    692.99 o 
   4   1   1     1835.36     2046.61     91.02 o 
   5   1   1    13871.67    15072.22    400.55 o 
   6   1   1      497.65      620.55     39.02 o 
   7   1   1    31438.58    33479.63    663.05 o 
   8   1   1     3059.23     3218.54     79.23 o 
   9   1   1    14260.06    12690.84    659.49 o 
  10   1   1     5591.99     5795.90    126.10 o 
  11   1   1       50.58       60.35     28.12 o 
  12   1   1        2.76       22.63     31.23 o 
  13   1   1     3671.45     3330.57     76.65 o 
  14   1   1       67.07       94.04     36.98 o 
  15   1   1     7108.07     7422.78     94.80 o 
  16   1   1       43.20      121.79     49.02 o 
  17   1   1     3810.32     3987.57     99.80 o 
  18   1   1     1425.96     1548.01     80.89 o 
  19   1   1      232.80      206.27     65.98 o 
  20   1   1        1.11       75.35     65.31 o 
  21   1   1     3834.82     3530.54    116.98 o 
  22   1   1       53.05       87.79     76.85 o 
  23   1   1     2243.78     2274.26    116.42 o 
  24   1   1       16.09        5.88     76.77 o 
  25   1   1      158.05      174.82     86.45 o 
  26   1   1      118.71      -33.03     86.19 o 
   0   2   1       83.49      273.19     58.19 o 
   1   2   1     9399.50    10848.36    118.31 o 
   2   2   1    15963.45    18017.34    395.12 o 
   3   2   1      205.29      372.99     32.35 o 
   4   2   1     2343.94     2761.73     86.09 o 
   5   2   1     4905.33     5318.68     85.62 o 
   6   2   1    22559.09    23281.86    682.02 o 
   7   2   1      539.18      705.21     36.08 o 
   8   2   1     7321.66     7745.40    296.87 o 
   9   2   1     7501.30     7998.11    223.45 o 
  10   2   1      711.41      922.71     43.95 o 
  11   2   1      298.48      377.44     43.47 o 
  12   2   1      497.59      541.16     47.56 o 
  13   2   1     2643.66     2400.08    107.98 o 
  14   2   1     6098.37     6186.09    164.31 o 
  15   2   1      965.60     1014.24     56.65 o 
  16   2   1     1903.24     2088.59     74.48 o 
  17   2   1       41.57       -1.52     48.30 o 
  18   2   1       54.53       79.80     50.21 o 
  19   2   1        4.58      -48.84     54.23 o 
  20   2   1     1263.88     1298.06     75.55 o 
  21   2   1      255.65      272.63     76.97 o 
  22   2   1     2162.64     2170.55    115.20 o 
  23   2   1        4.47      -25.51     79.50 o 
  24   2   1      242.35      195.75     87.16 o 
  25   2   1       29.21      -71.55     81.40 o 
  26   2   1       13.85      -87.37     87.37 o 
   1   3   1     4279.58     4399.50     59.91 o 
   2   3   1     2314.69     2405.17     52.55 o 
   3   3   1      611.15      836.05     36.80 o 
   4   3   1     1319.45     1377.10     39.79 o 
   5   3   1       64.53      206.09     25.59 o 
   6   3   1     3848.20     3994.63    169.99 o 
   7   3   1     4183.01     4880.90    162.43 o 
   8   3   1     2974.42     3236.13    113.74 o 
   9   3   1     4049.63     4439.13    112.01 o 
  10   3   1     2183.22     2274.00     72.67 o 
  11   3   1      280.92      301.73     48.56 o 
  12   3   1     1093.11     1214.37     63.63 o 
  13   3   1     2551.17     2657.92     84.95 o 
  14   3   1      467.04      488.44     62.92 o 
  15   3   1     1949.60     2183.59     91.48 o 
  16   3   1     2103.54     1776.05    123.79 o 
  17   3   1        5.11      -36.03     55.24 o 
  18   3   1     1040.92     1043.59     66.50 o 
  19   3   1        8.44      -29.71     56.61 o 
  20   3   1       61.46       92.12     63.80 o 
  21   3   1      440.55      493.79     71.42 o 
  22   3   1       14.76      -63.68     65.20 o 
  23   3   1      443.11      427.65     76.40 o 
  24   3   1       24.56        5.98     84.25 o 
  25   3   1       73.42       52.43     90.09 o 
   0   4   1    38614.92    41170.68    806.10 o 
   1   4   1     6252.28     7162.77    160.41 o 
   2   4   1    16061.22    16769.93    229.93 o 
   3   4   1     4439.29     4340.13     77.39 o 
   4   4   1      903.03     1155.49     44.25 o 
   5   4   1      263.56      208.94     34.38 o 
   6   4   1    10634.01    10823.39    194.42 o 
   7   4   1      146.41      142.68     39.59 o 
   8   4   1    11100.11    11191.32    247.81 o 
   9   4   1      714.72      811.87     60.08 o 
  10   4   1     2145.75     2289.19     83.95 o 
  11   4   1     7550.60     7429.77    175.31 o 
  12   4   1     1486.40     1634.23     80.58 o 
  13   4   1      330.31      192.46     59.71 o 
  14   4   1     3236.84     3284.89    106.18 o 
  15   4   1      934.87     1009.71     78.68 o 
  16   4   1     4070.13     4213.75    127.33 o 
  17   4   1      405.95      445.82     74.67 o 
  18   4   1      207.06      196.04     78.54 o 
  19   4   1      346.45      332.46     73.64 o 
  20   4   1     1667.43     1755.66     98.21 o 
  21   4   1        5.85       19.75     67.51 o 
  22   4   1     2194.00     2022.04    101.63 o 
  23   4   1      207.84      163.61     76.27 o 
  24   4   1      729.89      591.95     85.60 o 
   1   5   1      788.84      874.43     57.97 o 
   2   5   1     1981.38     1842.96     68.01 o 
   3   5   1      660.05      720.49     47.64 o 
   4   5   1     2517.24     2451.64     67.87 o 
   5   5   1       92.16       42.80     42.23 o 
   6   5   1     3860.72     4007.68     78.02 o 
   7   5   1     2480.73     2555.16    110.29 o 
   8   5   1     3729.50     3737.90    121.36 o 
   9   5   1       32.77      113.93     56.93 o 
  10   5   1      131.90      159.01     58.56 o 
  11   5   1       16.19        0.97     60.29 o 
  12   5   1      154.79      111.62     58.80 o 
  13   5   1       34.83      -36.04     60.94 o 
  14   5   1       88.62      122.11     67.51 o 
  15   5   1      680.01      819.09     81.23 o 
  16   5   1      969.91      882.53     85.68 o 
  17   5   1       35.31      -13.95     79.61 o 
  18   5   1      295.35      252.62     91.54 o 
  19   5   1       24.09        8.97     87.55 o 
  20   5   1      455.68      423.62     96.01 o 
  21   5   1      271.09      201.63     75.98 o 
  22   5   1       24.89       27.07     79.77 o 
   0   6   1    14460.56    14791.38    467.53 o 
   1   6   1     1737.28     1758.64     77.70 o 
   2   6   1     1666.67     1813.05     78.30 o 
   3   6   1      310.17      256.17     60.23 o 
   4   6   1      197.98      260.41     60.24 o 
   5   6   1     1107.45     1094.52     80.92 o 
   6   6   1      732.78      833.39     84.42 o 
   7   6   1       10.73      -53.82     69.02 o 
   8   6   1     3342.85     3680.46    169.78 o 
   9   6   1     2088.13     2000.22    106.49 o 
  10   6   1     1237.69     1387.78     84.07 o 
  11   6   1     1038.03      889.12     75.89 o 
  12   6   1        5.21      -13.23     67.03 o 
  13   6   1     1021.29      972.64     99.31 o 
  14   6   1     1493.17     1592.60    113.07 o 
  15   6   1      249.35      210.89     96.27 o 
  16   6   1     1027.64     1061.99    110.26 o 
  17   6   1       41.20       -6.05     89.73 o 
  18   6   1        7.98      -75.73    106.75 o 
  19   6   1        2.01      -92.79     95.91 o 
  20   6   1      160.13       48.50    100.05 o 
  21   6   1      131.02      115.97    142.71 o 
   1   7   1     3749.50     3587.23    115.99 o 
   2   7   1       57.81        0.03     71.89 o 
   3   7   1      459.13      367.81     75.92 o 
   4   7   1     1932.69     2103.18    112.65 o 
   5   7   1      994.83     1030.38     94.70 o 
   6   7   1      238.35      330.38     83.21 o 
   7   7   1     1509.16     1618.47    105.90 o 
   8   7   1      778.34      683.43     94.71 o 
   9   7   1     1405.59     1424.35    108.47 o 
  10   7   1      733.26      692.90     96.73 o 
  11   7   1       78.05       54.33    111.74 o 
  12   7   1      848.37     1030.24    112.78 o 
  13   7   1     1085.25     1005.36    115.42 o 
  14   7   1       57.32       48.89     91.31 o 
  15   7   1     1273.09     1125.71    119.28 o 
  16   7   1      158.86      129.51    102.75 o 
  17   7   1      110.14      100.28    102.70 o 
  18   7   1      302.00      231.51    106.46 o 
   0   8   1      207.63      115.41    121.85 o 
   1   8   1      367.28      434.06     90.49 o 
   2   8   1       68.15      125.70     83.45 o 
   3   8   1      204.11      207.43     91.08 o 
   4   8   1      173.08      196.30     88.91 o 
   5   8   1        0.46        6.46     88.21 o 
   6   8   1       35.88      138.91     93.87 o 
   7   8   1       62.91       15.18     88.67 o 
   8   8   1      174.42      157.02    104.26 o 
   9   8   1      293.72      317.88    105.40 o 
  10   8   1       62.55      -34.71    101.61 o 
  11   8   1       96.62       77.97     98.90 o 
  12   8   1      151.32      116.99    105.38 o 
  13   8   1       41.47       41.88    107.46 o 
  14   8   1       25.90       65.14    107.57 o 
  15   8   1       32.39       74.72    106.71 o 
   1   9   1     1560.14     1555.80    139.71 o 
   2   9   1      587.27      449.14    118.51 o 
   3   9   1      135.50       97.27    107.62 o 
   4   9   1       18.77      -99.30    103.41 o 
   5   9   1      259.50      220.86    115.81 o 
   6   9   1      198.25       64.33    106.99 o 
   7   9   1     1231.33     1093.98    127.83 o 
   8   9   1       39.08      190.56    115.98 o 
   9   9   1      489.23      427.30    120.28 o 
   1   0   2     2844.53     2873.32     51.26 o 
   2   0   2    89261.81    86505.91    636.46 o 
   3   0   2     5610.51     5216.65    187.33 o 
   4   0   2    25885.97    24719.65   1031.49 o 
   5   0   2    13684.78    13792.41    287.52 o 
   6   0   2     6461.06     6946.89    266.42 o 
   7   0   2     1165.27     1223.39     46.92 o 
   8   0   2     1030.32     1446.91     92.44 o 
   9   0   2    15566.29    17210.68    308.25 o 
  10   0   2    39247.85    40475.82   1408.59 o 
  11   0   2     1131.97     1117.73     57.33 o 
  12   0   2     8695.84     8699.92    130.76 o 
  13   0   2     3046.75     3095.19    102.09 o 
  14   0   2      372.67      486.52     67.33 o 
  15   0   2      559.40      533.40     76.78 o 
  16   0   2    10811.58    11196.13    448.01 o 
  17   0   2     1682.75     1619.06    101.98 o 
  18   0   2      840.53      832.12     86.23 o 
  19   0   2      407.57      436.89     84.82 o 
  20   0   2     7389.83     7622.96    289.53 o 
  21   0   2      319.01      461.55    106.13 o 
  22   0   2      567.78      560.08    112.40 o 
  23   0   2      211.63      112.86    118.15 o 
  24   0   2     2373.67     2617.26    159.06 o 
  25   0   2      352.59      382.73    124.42 o 
  26   0   2        6.34      -54.69    127.37 o 
   1   1   2    42339.60    43610.80   2087.38 o 
   2   1   2      972.45      952.62     38.38 o 
   3   1   2    36973.60    36479.21   1143.85 o 
   4   1   2    48891.59    48902.05   1644.94 o 
   5   1   2    18497.75    19187.54    546.43 o 
   6   1   2       63.33      125.45     23.31 o 
   7   1   2    19399.15    18516.21    533.79 o 
   8   1   2      231.82      292.50     25.37 o 
   9   1   2     1366.24     1318.19     40.27 o 
  10   1   2     5460.36     5926.16    167.28 o 
  11   1   2     2423.41     2526.73     70.05 o 
  12   1   2     4921.87     5134.39    113.46 o 
  13   1   2      227.86      151.82     33.78 o 
  14   1   2     1094.22     1277.02     50.06 o 
  15   1   2    14881.87    14210.13    198.26 o 
  16   1   2      136.75       90.42     45.65 o 
  17   1   2     3823.14     4146.96     93.41 o 
  18   1   2       91.95      102.07     57.36 o 
  19   1   2      201.04      331.48     63.49 o 
  20   1   2       30.01      -17.59     57.91 o 
  21   1   2      202.51      317.19     76.69 o 
  22   1   2        0.55      -55.51     73.30 o 
  23   1   2      421.05      463.12     84.80 o 
  24   1   2        0.11      -54.28     77.54 o 
  25   1   2       20.12       44.16     83.20 o 
  26   1   2       20.10      -58.18     84.02 o 
   0   2   2    89011.41    99894.87    425.23 o 
   1   2   2     6716.80     7204.99    207.31 o 
   2   2   2      121.54      119.46     26.63 o 
   3   2   2      481.91      527.07     29.18 o 
   4   2   2    14625.54    15772.83    671.31 o 
   5   2   2      937.51     1046.10     46.26 o 
   6   2   2    11230.90    10458.24    195.53 o 
   7   2   2      602.57      660.10     50.31 o 
   8   2   2    52044.47    52857.71    621.31 o 
   9   2   2      433.59      483.51     35.83 o 
  10   2   2     7636.86     7997.28    213.90 o 
  11   2   2     2279.12     1914.71     73.06 o 
  12   2   2     1917.33     1854.48     67.21 o 
  13   2   2      691.88      679.37     46.55 o 
  14   2   2     9936.95    10106.59    239.28 o 
  15   2   2       42.30       54.64     45.50 o 
  16   2   2     1322.88     1335.31     62.32 o 
  17   2   2      313.64      373.57     53.37 o 
  18   2   2      551.19      560.78     57.93 o 
  19   2   2      144.28      185.59     53.11 o 
  20   2   2       68.60       93.32     59.33 o 
  21   2   2        0.02      -63.76     64.72 o 
  22   2   2     3026.54     3256.51    126.41 o 
  23   2   2      163.99      110.74     82.70 o 
  24   2   2      150.50      100.94     83.63 o 
  25   2   2      101.12        3.95     85.11 o 
  26   2   2       13.32       13.87     89.98 o 
   1   3   2    10582.79    12247.03    307.10 o 
   2   3   2     1615.73     1672.70     49.70 o 
   3   3   2    32948.32    36126.65    331.74 o 
   4   3   2     1381.82     1381.77     48.85 o 
   5   3   2    23194.77    24458.30    803.71 o 
   6   3   2     3226.46     3285.98    188.14 o 
   7   3   2      579.99      625.39     45.95 o 
   8   3   2       44.29      113.87     33.98 o 
   9   3   2    20619.08    20411.24    602.70 o 
  10   3   2      461.12      614.78     49.74 o 
  11   3   2      570.03      712.05     55.87 o 
  12   3   2     4595.06     4620.12    159.30 o 
  13   3   2    12459.88    13191.79    432.50 o 
  14   3   2     1634.51     1507.73     78.37 o 
  15   3   2       24.21       -6.20     52.37 o 
  16   3   2      700.43      646.64     68.54 o 
  17   3   2     3408.96     3851.62    128.48 o 
  18   3   2       10.35      -24.12     52.45 o 
  19   3   2      588.99      644.13     65.21 o 
  20   3   2      226.76      243.75     62.88 o 
  21   3   2     1338.79     1375.63     86.26 o 
  22   3   2      344.27      286.94     72.43 o 
  23   3   2      884.90      871.90     84.78 o 
  24   3   2       43.19       54.64     80.13 o 
  25   3   2      645.46      602.38    102.54 o 
   0   4   2     6243.81     6543.48    445.25 o 
   1   4   2       30.70       96.23     34.41 o 
   2   4   2     6976.22     7243.68    118.63 o 
   3   4   2      201.16      232.24     37.28 o 
   4   4   2     1484.44     1720.46     60.47 o 
   5   4   2      672.37      875.28     40.37 o 
   6   4   2     1385.08     1377.71     62.94 o 
   7   4   2      139.65      100.46     33.23 o 
   8   4   2     5836.85     6031.29    129.73 o 
   9   4   2     1518.54     1673.60     73.83 o 
  10   4   2     5566.85     5488.91    224.51 o 
  11   4   2      167.93      304.56     56.76 o 
  12   4   2      529.56      647.18     63.44 o 
  13   4   2        1.64        4.66     55.72 o 
  14   4   2        4.78      -22.73     58.84 o 
  15   4   2       55.78       41.48     59.87 o 
  16   4   2       15.69       17.62     63.24 o 
  17   4   2       22.33      -18.85     66.11 o 
  18   4   2      345.14      391.52     75.25 o 
  19   4   2       63.23       99.72     63.71 o 
  20   4   2      364.68      416.94     67.61 o 
  21   4   2        7.02       38.21     69.03 o 
  22   4   2      331.76      320.31     77.10 o 
  23   4   2        4.71        8.18     72.02 o 
  24   4   2       22.72      -39.93     75.11 o 
   1   5   2    18335.27    19770.83    363.97 o 
   2   5   2      312.54      306.63     46.55 o 
   3   5   2      419.18      457.80     49.03 o 
   4   5   2     3488.28     3321.28    108.40 o 
   5   5   2       84.74       85.34     47.14 o 
   6   5   2      837.03      902.47     57.78 o 
   7   5   2    10466.48    10416.40    188.59 o 
   8   5   2     2167.60     2183.17     90.13 o 
   9   5   2     1445.67     1647.73     80.83 o 
  10   5   2     3685.20     3520.18    137.10 o 
  11   5   2      116.38      174.58     62.58 o 
  12   5   2      451.73      402.41     75.88 o 
  13   5   2       56.53       75.01     61.01 o 
  14   5   2       25.30       34.72     64.14 o 
  15   5   2     6576.07     6725.13    128.84 o 
  16   5   2        1.49       10.39     68.73 o 
  17   5   2      408.10      373.76     82.83 o 
  18   5   2      976.05      948.15     97.88 o 
  19   5   2      277.27      332.62     96.69 o 
  20   5   2      427.53      378.30     96.22 o 
  21   5   2      796.98      687.25     91.25 o 
  22   5   2       12.20      -53.23     71.70 o 
   0   6   2     3348.91     3288.56    152.25 o 
   1   6   2       23.05       76.06     62.02 o 
   2   6   2     4241.12     4354.69    112.05 o 
   3   6   2      754.12      848.69     74.88 o 
   4   6   2      369.12      301.60     66.98 o 
   5   6   2     2958.74     2987.02    105.06 o 
   6   6   2     2934.33     2798.03    111.96 o 
   7   6   2      555.79      545.53     81.19 o 
   8   6   2       48.67       18.74     71.08 o 
   9   6   2     2365.80     2372.00     98.89 o 
  10   6   2     2380.99     2388.29     97.25 o 
  11   6   2     1987.76     1922.60    140.09 o 
  12   6   2      304.50      309.84     69.51 o 
  13   6   2       96.20       81.18     66.09 o 
  14   6   2     1948.90     2034.41    100.45 o 
  15   6   2       20.35       26.84     76.82 o 
  16   6   2       95.44      122.58     79.44 o 
  17   6   2      203.08       86.86     94.37 o 
  18   6   2       62.95       53.96     97.47 o 
  19   6   2       86.24      -12.88     95.19 o 
  20   6   2      829.04      766.23    117.67 o 
   1   7   2        6.01      -30.01     68.65 o 
   2   7   2       96.75      100.32     68.81 o 
   3   7   2     1909.14     2075.50    102.95 o 
   4   7   2        7.17      -11.13     66.73 o 
   5   7   2      257.72      273.55     83.09 o 
   6   7   2       78.50      -22.80     75.26 o 
   7   7   2     1641.69     1604.59    105.70 o 
   8   7   2        9.10      -16.32     78.45 o 
   9   7   2      103.27      172.88     86.06 o 
  10   7   2       54.80      113.18     85.88 o 
  11   7   2        8.28      -23.05     82.54 o 
  12   7   2       86.28      169.35     89.84 o 
  13   7   2      661.25      729.59    101.18 o 
  14   7   2      130.16       87.68     94.06 o 
  15   7   2        2.48       20.80     94.71 o 
  16   7   2       68.21       37.18    101.60 o 
  17   7   2       84.61      -28.44    101.05 o 
  18   7   2      139.57      210.67    105.80 o 
   0   8   2     1743.44     1755.72    190.45 o 
   1   8   2      402.21      475.79     90.52 o 
   2   8   2     1251.85     1194.19    100.88 o 
   3   8   2      683.00      772.91    103.02 o 
   4   8   2       36.46      -16.19     88.89 o 
   5   8   2      322.13      322.91     93.72 o 
   6   8   2      691.20      619.95    102.14 o 
   7   8   2      113.59       40.30     93.83 o 
   8   8   2     2863.29     2580.33    133.82 o 
   9   8   2      128.16       46.20     96.09 o 
  10   8   2      238.15      163.36     97.07 o 
  11   8   2     1002.17     1015.81    122.68 o 
  12   8   2      267.92      289.07    111.43 o 
  13   8   2      584.89      574.70    117.81 o 
  14   8   2      304.73      334.73    114.72 o 
   1   9   2      121.73       45.24     98.35 o 
   2   9   2       84.65      102.47    103.21 o 
   3   9   2       86.22      -25.83     98.75 o 
   4   9   2        6.69       -9.89    101.98 o 
   5   9   2       16.74      -14.81    100.00 o 
   6   9   2        6.73       -4.22    100.72 o 
   7   9   2      383.51      361.62    122.77 o 
   8   9   2        0.23      -79.81    103.81 o 
   9   9   2        7.99       74.76    110.00 o 
   1   1   3     6047.45     6208.44    304.54 o 
   2   1   3     5333.94     5609.28    263.07 o 
   3   1   3     8270.68     8248.92    220.79 o 
   4   1   3      230.93      312.37     22.99 o 
   5   1   3       51.60       83.34     22.20 o 
   6   1   3     4690.29     3827.13    112.92 o 
   7   1   3    17684.92    18752.92    374.84 o 
   8   1   3    11377.62    11467.23    362.75 o 
   9   1   3     2231.02     2025.49     74.44 o 
  10   1   3    14736.39    13691.83    233.69 o 
  11   1   3       47.91      100.15     28.73 o 
  12   1   3     5219.02     4982.65     63.76 o 
  13   1   3      825.37      721.27     41.29 o 
  14   1   3     1027.35      982.67     45.55 o 
  15   1   3     3711.36     3613.90     74.15 o 
  16   1   3      531.02      449.06     50.99 o 
  17   1   3      587.16      643.52     58.77 o 
  18   1   3     1088.30     1094.77     67.52 o 
  19   1   3      464.70      444.72     60.01 o 
  20   1   3     1739.38     1689.47     80.53 o 
  21   1   3     1397.06     1492.94     89.61 o 
  22   1   3       28.36       -8.85     67.50 o 
  23   1   3      814.89      884.48     92.54 o 
  24   1   3      162.27      122.65     81.24 o 
  25   1   3      208.49      234.96     88.03 o 
  26   1   3      282.75      355.38     94.65 o 
   0   2   3     9603.96    10233.04    571.09 o 
   1   2   3    16784.17    19189.45    420.71 o 
   2   2   3    24738.19    27218.45    524.55 o 
   3   2   3      425.04      350.99     26.06 o 
   4   2   3      603.14      803.13     42.60 o 
   5   2   3     8593.28     9146.90    244.12 o 
   6   2   3     3606.46     3415.52    126.10 o 
   7   2   3      330.59      415.54     31.95 o 
   8   2   3     5248.48     5541.15    236.70 o 
   9   2   3     6971.20     7056.96    248.56 o 
  10   2   3     5948.43     6016.11    169.35 o 
  11   2   3    16495.10    15840.62    371.73 o 
  12   2   3      891.31      931.44     50.58 o 
  13   2   3       28.34      -13.55     40.51 o 
  14   2   3     1138.86     1186.82     54.72 o 
  15   2   3     1121.04     1194.77     54.30 o 
  16   2   3      822.01      957.51     54.47 o 
  17   2   3      933.80     1068.66     60.26 o 
  18   2   3        9.47      -29.01     49.26 o 
  19   2   3     1313.46     1340.46     76.02 o 
  20   2   3      193.42      140.64     59.31 o 
  21   2   3       78.68      103.45     67.85 o 
  22   2   3      163.42      271.14     75.18 o 
  23   2   3       54.68        4.05     80.95 o 
  24   2   3      385.24      383.04     88.88 o 
  25   2   3      204.62      214.76     92.05 o 
   1   3   3     1476.92     1442.01     43.88 o 
   2   3   3      887.21     1208.33     59.19 o 
   3   3   3     7642.58     8364.51    261.10 o 
   4   3   3    10228.51     9848.47    299.16 o 
   5   3   3     7362.90     7545.23    194.59 o 
   6   3   3     2874.63     2988.17    135.61 o 
   7   3   3      624.63      817.85     62.15 o 
   8   3   3     3657.77     3704.08    111.27 o 
   9   3   3     1299.39     1266.08     48.92 o 
  10   3   3     2700.39     2678.57     80.98 o 
  11   3   3       37.70       86.54     42.25 o 
  12   3   3     2532.72     2508.33     96.71 o 
  13   3   3      904.99      828.42     61.07 o 
  14   3   3       96.24       74.28     54.44 o 
  15   3   3      221.02      264.67     57.84 o 
  16   3   3        4.70       49.01     53.02 o 
  17   3   3       59.59       -2.78     51.34 o 
  18   3   3      924.34      859.52     66.13 o 
  19   3   3       94.45       61.12     56.13 o 
  20   3   3      151.79       95.88     58.86 o 
  21   3   3       32.92      -58.74     60.13 o 
  22   3   3       79.60       38.44     63.12 o 
  23   3   3       99.61       77.49     76.76 o 
  24   3   3       14.98       18.32     79.76 o 
  25   3   3       33.23      -46.16     88.42 o 
   0   4   3    13794.55    13438.94    340.55 o 
   1   4   3    16201.16    15788.07    243.78 o 
   2   4   3     2546.70     2614.37     58.52 o 
   3   4   3     3017.80     3089.77     60.99 o 
   4   4   3     1183.20     1222.89     49.67 o 
   5   4   3     4832.15     4560.79    109.22 o 
   6   4   3     4670.35     4606.37    117.86 o 
   7   4   3       12.99       24.66     33.61 o 
   8   4   3    11141.30    10643.15    218.45 o 
   9   4   3    12037.50    12299.07    299.28 o 
  10   4   3      195.97      249.56     53.97 o 
  11   4   3     2661.39     2875.01     90.66 o 
  12   4   3       20.20        4.06     54.74 o 
  13   4   3     7778.10     7631.71    217.07 o 
  14   4   3     2751.04     2803.67    100.34 o 
  15   4   3      894.57      964.89     76.93 o 
  16   4   3      899.04      938.03     74.58 o 
  17   4   3      541.05      517.60     72.26 o 
  18   4   3      127.30      134.38     73.42 o 
  19   4   3      840.63      952.29     78.44 o 
  20   4   3      301.10      297.99     61.88 o 
  21   4   3      823.37      766.82     76.27 o 
  22   4   3     1445.11     1341.63     86.35 o 
  23   4   3      167.44      134.42     74.67 o 
  24   4   3      230.32      220.12     80.18 o 
   1   5   3      669.49      702.74     46.47 o 
   2   5   3       25.93        3.54     42.40 o 
   3   5   3     2250.47     2245.33    115.00 o 
   4   5   3     4341.68     4510.87    111.95 o 
   5   5   3     1097.00     1196.52     64.22 o 
   6   5   3     1155.34     1262.05     63.96 o 
   7   5   3      611.07      627.76     57.52 o 
   8   5   3     1147.23     1101.56     68.52 o 
   9   5   3     1573.44     1664.46     84.69 o 
  10   5   3     5291.96     5097.82    111.30 o 
  11   5   3      670.12      706.92     70.44 o 
  12   5   3     1763.83     2006.40     94.14 o 
  13   5   3      599.72      611.46     71.76 o 
  14   5   3       66.47       47.71     65.50 o 
  15   5   3       51.76        9.80     66.66 o 
  16   5   3       69.40       43.77     66.07 o 
  17   5   3      311.08      252.26     76.55 o 
  18   5   3     1330.63     1297.02     94.77 o 
  19   5   3      135.69      133.01     78.75 o 
  20   5   3       16.24      107.52     87.21 o 
  21   5   3      158.65      136.52     76.36 o 
  22   5   3      188.50      168.22     79.13 o 
   0   6   3      675.10      624.56    103.46 o 
   1   6   3      505.37      496.55     70.10 o 
   2   6   3     2037.10     2245.26     98.15 o 
   3   6   3     4533.58     4562.38    116.02 o 
   4   6   3      566.97      522.13     71.27 o 
   5   6   3      162.23      210.75     68.07 o 
   6   6   3     1862.59     1950.90     92.01 o 
   7   6   3       90.03      135.59     75.68 o 
   8   6   3      261.93      278.56     64.61 o 
   9   6   3      115.17       84.07     63.82 o 
  10   6   3      397.33      491.49     71.09 o 
  11   6   3     3586.41     3786.10    113.67 o 
  12   6   3      619.26      712.91     77.55 o 
  13   6   3        6.40      111.03     69.43 o 
  14   6   3      580.03      629.74     90.38 o 
  15   6   3      309.22      226.98     77.63 o 
  16   6   3      598.09      660.31     84.23 o 
  17   6   3      345.30      415.13     87.81 o 
  18   6   3        1.27      -25.71     83.47 o 
  19   6   3      633.39      679.43     95.79 o 
  20   6   3      278.01      321.78    110.88 o 
   1   7   3     2995.82     2828.29    110.15 o 
   2   7   3     1025.83     1213.73     88.60 o 
   3   7   3       82.22       59.87     73.30 o 
   4   7   3      724.62      791.74     83.47 o 
   5   7   3       66.11       44.57     79.37 o 
   6   7   3     3128.43     2849.58    118.62 o 
   7   7   3     2155.88     2224.29    119.42 o 
   8   7   3     1379.05     1294.15    102.48 o 
   9   7   3     1449.30     1402.57    109.17 o 
  10   7   3     1332.00     1419.30    105.74 o 
  11   7   3      138.09      166.47     88.77 o 
  12   7   3     1655.38     1598.33    115.16 o 
  13   7   3      724.00      645.70    100.32 o 
  14   7   3      367.87      409.61     99.53 o 
  15   7   3     1026.76      961.59    117.63 o 
  16   7   3      622.62      627.82    116.74 o 
  17   7   3        8.30     -112.67    112.67 o 
  18   7   3       12.41       32.86    100.49 o 
   0   8   3       12.14      154.99    119.31 o 
   1   8   3      329.48      356.23     87.11 o 
   2   8   3       45.11       15.05     82.58 o 
   3   8   3       70.22       23.01     86.39 o 
   4   8   3       20.33      -48.28     87.76 o 
   5   8   3       31.79       87.27     89.85 o 
   6   8   3        0.13      -84.42     87.28 o 
   7   8   3      107.06      129.11     93.54 o 
   8   8   3        1.06       70.84     89.70 o 
   9   8   3       36.50       55.56     95.86 o 
  10   8   3       26.61        9.67     91.99 o 
  11   8   3      151.26       82.12     95.32 o 
  12   8   3      148.89      213.69    101.01 o 
  13   8   3      218.91       84.89     98.66 o 
  14   8   3       38.44       -5.36    102.29 o 
   1   9   3      891.69      674.84    114.18 o 
   2   9   3      731.31      679.02    113.55 o 
   3   9   3       31.68      -42.19     97.75 o 
   4   9   3     1573.85     1328.62    125.00 o 
   5   9   3      274.40      373.13    104.74 o 
   6   9   3        1.59      -64.21    100.48 o 
   7   9   3      309.61       95.36    106.02 o 
   8   9   3        3.54        9.08    104.38 o 
   9   9   3      497.83      387.09    110.60 o 
   0   0   4    20999.14    18934.01    149.49 o 
   1   0   4     4414.20     4259.95     74.54 o 
   2   0   4    34509.14    31656.62    248.87 o 
   3   0   4    59386.73    60709.04   1195.90 o 
   4   0   4     1764.10     1795.75    176.33 o 
   5   0   4      754.76      715.09     76.22 o 
   6   0   4     1545.29     1464.50     56.12 o 
   7   0   4      452.80      591.58     32.08 o 
   8   0   4    15415.02    14802.26    295.93 o 
   9   0   4     2522.10     2858.41    112.92 o 
  10   0   4    12615.72    13344.17    501.57 o 
  11   0   4    44366.89    45887.68   1387.87 o 
  12   0   4     5063.46     5828.50    101.09 o 
  13   0   4      893.40      980.78     62.86 o 
  14   0   4     9402.62     9115.85    173.50 o 
  15   0   4      353.58      432.65     61.30 o 
  16   0   4      867.34      984.49    103.64 o 
  17   0   4      846.87     1046.22     91.36 o 
  18   0   4      291.24      336.64     79.52 o 
  19   0   4     5049.36     4798.23    141.56 o 
  20   0   4      242.42      212.26     83.34 o 
  21   0   4      360.79      314.80     96.50 o 
  22   0   4     2054.53     2031.16    136.02 o 
  23   0   4        0.06      -43.08     78.70 o 
  24   0   4       16.22        1.82    101.92 o 
  25   0   4      786.22     1137.66    147.61 o 
  26   0   4       23.47       11.49    127.31 o 
   1   1   4     8827.04     8763.05    136.21 o 
   2   1   4     4460.99     4992.88    149.54 o 
   3   1   4    44350.80    42082.41    948.57 o 
   4   1   4     5898.14     6219.79    237.88 o 
   5   1   4    39426.50    36721.21   1069.35 o 
   6   1   4    16780.35    16795.38    378.87 o 
   7   1   4    13952.18    13314.91    352.56 o 
   8   1   4     3842.15     3635.26    126.84 o 
   9   1   4     3860.12     3469.84    117.55 o 
  10   1   4     1156.65     1330.97     45.81 o 
  11   1   4     1466.50     1470.26     52.35 o 
  12   1   4     1509.20     1425.08     49.15 o 
  13   1   4     1935.41     1825.92     54.29 o 
  14   1   4     1816.40     1861.35     59.27 o 
  15   1   4     1644.44     1685.92     61.31 o 
  16   1   4     1641.90     1613.29     62.48 o 
  17   1   4     5012.87     4953.26    114.74 o 
  18   1   4        1.21      -14.16     51.01 o 
  19   1   4      226.76      230.57     58.00 o 
  20   1   4     1112.27     1329.68     77.91 o 
  21   1   4       24.14       57.49     60.46 o 
  22   1   4        5.48      -59.64     59.64 o 
  23   1   4        0.10      -27.04     69.06 o 
  24   1   4      206.69      192.76     75.09 o 
  25   1   4      123.00       85.52     83.77 o 
  26   1   4        2.48       -9.69     86.28 o 
   0   2   4    20302.26    22192.48    703.38 o 
   1   2   4    21862.34    22460.86    444.48 o 
   2   2   4    27644.76    30121.63    557.88 o 
   3   2   4     1334.21     1272.49     45.93 o 
   4   2   4     1693.30     1525.64     57.93 o 
   5   2   4     1408.97     1230.12     38.73 o 
   6   2   4     6109.45     6029.75    228.50 o 
   7   2   4     2271.12     2443.13     82.17 o 
   8   2   4      621.76      612.61     35.89 o 
   9   2   4     7871.90     7115.99    182.11 o 
  10   2   4    11559.43    10939.13    256.22 o 
  11   2   4     3758.62     3659.00    140.99 o 
  12   2   4    11984.34    12401.16    331.48 o 
  13   2   4     9800.73     9077.88    174.14 o 
  14   2   4       92.83       94.21     42.98 o 
  15   2   4      268.11      344.65     45.77 o 
  16   2   4       74.46       64.72     42.90 o 
  17   2   4     1747.48     1741.31     66.17 o 
  18   2   4      125.79      121.84     46.65 o 
  19   2   4      499.30      501.29     59.52 o 
  20   2   4      816.03      947.06     87.17 o 
  21   2   4      995.96     1123.57     86.24 o 
  22   2   4       99.87       87.06     72.10 o 
  23   2   4      202.18      194.08     76.32 o 
  24   2   4      596.77      581.93     86.62 o 
  25   2   4      157.47       94.62     88.10 o 
   1   3   4     7224.40     7418.18    143.61 o 
   2   3   4     7898.42     7918.73    164.96 o 
   3   3   4     1422.86     1332.76     58.89 o 
   4   3   4    24381.49    24781.80    624.94 o 
   5   3   4     3796.28     3784.04    153.87 o 
   6   3   4      827.58      819.25     49.78 o 
   7   3   4    34707.62    34960.06    792.49 o 
   8   3   4      445.00      521.29     50.90 o 
   9   3   4     1043.26     1264.39     49.47 o 
  10   3   4    11526.99    10975.94    398.29 o 
  11   3   4      786.97      876.11     53.41 o 
  12   3   4    14989.28    14384.92    398.52 o 
  13   3   4      518.09      518.38     53.22 o 
  14   3   4       12.98       12.73     47.13 o 
  15   3   4     6322.93     6427.02    205.50 o 
  16   3   4      365.16      337.92     53.78 o 
  17   3   4     1110.66     1133.31     67.53 o 
  18   3   4     3439.39     3617.14     97.40 o 
  19   3   4      252.34      293.16     60.68 o 
  20   3   4      834.97      953.49     71.99 o 
  21   3   4       24.66       43.95     62.47 o 
  22   3   4       10.19      -59.20     60.28 o 
  23   3   4      795.99      848.33     86.60 o 
  24   3   4       52.03       87.55     73.16 o 
  25   3   4        1.60      -86.28     86.28 o 
   0   4   4     7370.32     7630.05    190.47 o 
   1   4   4     5077.75     5888.83    199.09 o 
   2   4   4     3041.27     3447.97     85.31 o 
   3   4   4      144.73      306.71     36.91 o 
   4   4   4      732.08      807.85     43.49 o 
   5   4   4     1096.38     1288.42     53.43 o 
   6   4   4     1132.98     1418.47     54.57 o 
   7   4   4      196.36      261.21     38.44 o 
   8   4   4      412.24      450.91     42.50 o 
   9   4   4       35.61       47.25     38.92 o 
  10   4   4     3813.81     4030.59    203.40 o 
  11   4   4      299.95      366.79     60.42 o 
  12   4   4     6050.68     5905.41    172.77 o 
  13   4   4     1435.70     1430.86     78.14 o 
  14   4   4      218.20      168.91     60.58 o 
  15   4   4        6.66       14.29     64.61 o 
  16   4   4      494.39      441.66     68.88 o 
  17   4   4      310.20      267.86     68.93 o 
  18   4   4      238.88      265.17     65.09 o 
  19   4   4      315.70      418.97     69.99 o 
  20   4   4      138.15      149.86     63.90 o 
  21   4   4       86.03       87.45     64.90 o 
  22   4   4       31.88       71.48     68.38 o 
  23   4   4       31.49       85.23     68.25 o 
   1   5   4      622.34      673.39     59.64 o 
   2   5   4     7742.34     7601.60    259.95 o 
   3   5   4      969.14     1017.73     52.56 o 
   4   5   4     4325.43     4500.53    100.48 o 
   5   5   4     3155.19     3174.80    130.20 o 
   6   5   4     3700.45     3767.35    114.15 o 
   7   5   4       59.22       56.86     50.74 o 
   8   5   4     1614.96     1574.07     79.16 o 
   9   5   4      658.34      685.50     66.89 o 
  10   5   4     7406.49     7304.11    208.73 o 
  11   5   4      519.69      486.91     67.46 o 
  12   5   4     1294.89     1389.22     82.93 o 
  13   5   4     1145.33     1307.54     80.67 o 
  14   5   4     1503.76     1606.94     88.69 o 
  15   5   4       87.07       32.85     66.81 o 
  16   5   4      119.46      232.23     73.47 o 
  17   5   4     1102.22     1304.84     90.69 o 
  18   5   4     1432.48     1551.79     95.39 o 
  19   5   4      231.81      280.12     83.52 o 
  20   5   4      898.79      869.00     80.25 o 
  21   5   4      347.08      290.06     80.18 o 
  22   5   4       65.96       84.06     68.72 o 
   0   6   4     3418.61     3483.85    188.85 o 
   1   6   4       60.61       74.33     65.13 o 
   2   6   4        1.73       42.99     63.61 o 
   3   6   4     1153.77     1286.29     80.46 o 
   4   6   4       28.79       98.99     65.39 o 
   5   6   4     4711.82     4654.43    113.17 o 
   6   6   4       16.07      -63.62     63.62 o 
   7   6   4        1.51      -41.77     57.27 o 
   8   6   4     1963.79     2089.97     91.87 o 
   9   6   4     1543.12     1673.14     91.21 o 
  10   6   4        3.86       72.62     64.96 o 
  11   6   4     2814.06     2758.16    103.03 o 
  12   6   4       75.29      164.25     68.54 o 
  13   6   4     1043.31     1068.11     84.84 o 
  14   6   4      604.92      771.42     98.97 o 
  15   6   4       94.49       72.62     74.38 o 
  16   6   4      996.68     1203.06     92.50 o 
  17   6   4      202.17      208.12     80.60 o 
  18   6   4       70.65      122.22     88.01 o 
  19   6   4      613.35      590.99     96.69 o 
  20   6   4       50.93       52.64     89.54 o 
   1   7   4      216.16      266.04     75.97 o 
   2   7   4      410.57      431.19     80.85 o 
   3   7   4       10.46       56.74     70.33 o 
   4   7   4      217.85      337.06     75.02 o 
   5   7   4       40.16       58.95     77.77 o 
   6   7   4      160.79      200.38     81.17 o 
   7   7   4      503.76      421.59     86.40 o 
   8   7   4       36.77        5.06     80.13 o 
   9   7   4      121.07       91.10     82.94 o 
  10   7   4       68.72      170.18     88.48 o 
  11   7   4      326.50      373.56     90.69 o 
  12   7   4     1057.99     1085.52    104.68 o 
  13   7   4       46.84      106.25     88.07 o 
  14   7   4       28.20       19.92     92.62 o 
  15   7   4      131.49      -31.06     87.65 o 
  16   7   4       36.82       50.87     96.83 o 
  17   7   4        0.57       70.17    103.25 o 
   0   8   4      843.83      734.89    134.26 o 
   1   8   4      247.38      249.36     86.11 o 
   2   8   4      764.99      767.63     95.12 o 
   3   8   4     2350.50     2116.31    124.64 o 
   4   8   4       74.84      -80.66     87.79 o 
   5   8   4     1256.37     1319.70    121.48 o 
   6   8   4     1064.70     1123.47    110.16 o 
   7   8   4        1.29      -17.87     89.39 o 
   8   8   4     1108.74      909.51    107.07 o 
   9   8   4     1100.09     1130.46    114.94 o 
  10   8   4      193.85      227.53     98.65 o 
  11   8   4     1434.20     1338.53    120.27 o 
  12   8   4      208.48      334.53    106.10 o 
  13   8   4      423.94      418.34    104.59 o 
  14   8   4      280.80      201.85    106.95 o 
   1   9   4       18.52      -97.23     97.23 o 
   2   9   4      208.41      196.70    100.11 o 
   3   9   4        3.93      -89.67     94.55 o 
   4   9   4       64.36       74.16    101.36 o 
   5   9   4        4.39       36.56     96.77 o 
   6   9   4       17.65       66.41    101.90 o 
   7   9   4      138.47      208.42    103.02 o 
   8   9   4       34.82      114.77    104.44 o 
   1   1   5     2415.96     2197.68     47.65 o 
   2   1   5    27261.06    26645.66    302.02 o 
   3   1   5      265.59      313.66     22.72 o 
   4   1   5    34033.17    30605.04    716.21 o 
   5   1   5       59.96       54.18     21.62 o 
   6   1   5     4095.54     3278.08    126.56 o 
   7   1   5        0.40       -7.00     23.13 o 
   8   1   5      777.91      908.20     37.78 o 
   9   1   5     3975.26     3864.01    100.09 o 
  10   1   5    21181.76    20373.13    350.65 o 
  11   1   5      527.13      476.03     34.56 o 
  12   1   5    11581.77    11063.17    221.68 o 
  13   1   5     1164.57     1209.05     50.45 o 
  14   1   5     2755.93     2802.64     70.08 o 
  15   1   5        2.85      -17.24     40.25 o 
  16   1   5       21.36       47.02     43.28 o 
  17   1   5        8.93      -46.20     46.20 o 
  18   1   5     5493.81     5395.50    103.74 o 
  19   1   5       92.90       28.32     57.38 o 
  20   1   5     2233.50     2236.98     90.09 o 
  21   1   5        7.89      -27.00     59.04 o 
  22   1   5       26.04      -15.74     63.84 o 
  23   1   5       19.92      -54.12     64.96 o 
  24   1   5      523.33      512.00     83.60 o 
  25   1   5        5.24      -22.32     76.26 o 
   0   2   5     8618.58     9484.14    238.58 o 
   1   2   5     1815.98     1612.71     43.55 o 
   2   2   5      162.49      200.38     22.67 o 
   3   2   5     2386.73     1969.10     79.38 o 
   4   2   5     2071.04     2129.54     80.05 o 
   5   2   5    11003.98    10886.93    322.14 o 
   6   2   5      929.31     1071.69     54.54 o 
   7   2   5      286.17      409.70     34.14 o 
   8   2   5     3950.19     3925.20    108.58 o 
   9   2   5     8359.18     7793.16    186.84 o 
  10   2   5      931.39      888.20     45.41 o 
  11   2   5     4485.72     4451.07    120.45 o 
  12   2   5      303.34      241.37     42.06 o 
  13   2   5     7597.68     7481.13    152.14 o 
  14   2   5      499.34      517.25     47.92 o 
  15   2   5      914.56      904.81     52.51 o 
  16   2   5       60.11      -35.96     43.53 o 
  17   2   5     1308.97     1251.41     59.44 o 
  18   2   5       37.70      -32.19     45.41 o 
  19   2   5     1685.49     1920.77     74.87 o 
  20   2   5       25.06        6.57     54.56 o 
  21   2   5      532.89      485.43     70.61 o 
  22   2   5      162.00      156.73     71.29 o 
  23   2   5      361.65      415.68     81.38 o 
  24   2   5        2.78      -73.90     73.90 o 
  25   2   5      140.69       41.38     80.21 o 
   1   3   5     1848.05     1861.57     89.98 o 
   2   3   5     3671.50     3682.86    103.75 o 
   3   3   5      463.11      552.79     38.58 o 
   4   3   5      428.73      643.03     37.25 o 
   5   3   5     3541.07     3766.82    116.49 o 
   6   3   5     4389.03     4509.58    168.37 o 
   7   3   5      919.45      908.34     44.56 o 
   8   3   5     2200.81     1805.26     94.97 o 
   9   3   5     1365.76     1232.38     61.13 o 
  10   3   5     1284.03     1491.96     67.36 o 
  11   3   5      188.63      158.22     46.90 o 
  12   3   5     4200.94     4166.50    170.48 o 
  13   3   5      175.42      123.42     49.00 o 
  14   3   5       57.37       12.15     48.67 o 
  15   3   5       39.84      -13.95     47.90 o 
  16   3   5     1630.17     1549.14     68.78 o 
  17   3   5       57.65      -21.42     49.57 o 
  18   3   5        4.86       -8.49     49.34 o 
  19   3   5      665.75      657.05     58.38 o 
  20   3   5     1044.71     1303.45     77.17 o 
  21   3   5      277.73      319.24     66.01 o 
  22   3   5        2.32      -15.37     66.60 o 
  23   3   5        2.16      -21.25     69.40 o 
  24   3   5       51.67      101.46     82.05 o 
   0   4   5     2401.88     2612.67     87.61 o 
   1   4   5      581.39      774.75     54.65 o 
   2   4   5     3043.95     2987.23     93.92 o 
   3   4   5    26847.43    27542.53    438.73 o 
   4   4   5      103.71       57.34     37.09 o 
   5   4   5     3890.61     3763.44    164.72 o 
   6   4   5      339.62      400.51     41.35 o 
   7   4   5        7.72       -7.35     38.14 o 
   8   4   5      357.69      345.32     44.09 o 
   9   4   5     2870.47     2828.32     73.52 o 
  10   4   5     1311.26     1364.28     63.69 o 
  11   4   5    17927.38    17359.45    195.46 o 
  12   4   5     2603.89     2509.23     89.49 o 
  13   4   5      890.35      930.16     71.80 o 
  14   4   5      155.76      125.60     63.49 o 
  15   4   5      984.43      922.76     74.51 o 
  16   4   5      145.39      130.87     62.00 o 
  17   4   5     2316.84     2385.75    102.47 o 
  18   4   5       31.22      -37.61     60.95 o 
  19   4   5     3402.68     3156.89     98.56 o 
  20   4   5       75.98        9.09     66.23 o 
  21   4   5      220.63      234.07     67.97 o 
  22   4   5       24.59       68.65     65.83 o 
  23   4   5        1.65      -47.88     68.25 o 
   1   5   5      104.30      166.24     44.94 o 
   2   5   5     1382.64     1524.16     61.80 o 
   3   5   5      124.86      105.18     44.52 o 
   4   5   5      144.52      101.93     45.22 o 
   5   5   5     2535.97     2647.52    144.05 o 
   6   5   5     4018.51     3831.53    162.25 o 
   7   5   5     2059.31     2111.13     73.08 o 
   8   5   5     2994.74     2691.18     82.58 o 
   9   5   5        6.00      -10.81     58.10 o 
  10   5   5        6.59       26.54     58.89 o 
  11   5   5      127.78       86.70     62.32 o 
  12   5   5      515.39      577.28     70.53 o 
  13   5   5       48.59       97.19     62.47 o 
  14   5   5     1173.06     1174.52     82.60 o 
  15   5   5      453.29      394.71     73.10 o 
  16   5   5      560.85      610.24     79.47 o 
  17   5   5       70.38       30.10     70.48 o 
  18   5   5        1.55      -38.00     71.67 o 
  19   5   5      256.93      296.45     84.37 o 
  20   5   5      310.58      305.10     80.90 o 
  21   5   5       32.98      -32.98     72.02 o 
  22   5   5       25.34       -3.04     67.25 o 
   0   6   5     1817.99     1904.54    131.79 o 
   1   6   5     5264.26     5185.61    146.86 o 
   2   6   5      453.82      596.99     76.24 o 
   3   6   5     1430.36     1712.68     90.72 o 
   4   6   5       11.75       28.92     63.68 o 
   5   6   5     2416.92     2411.06     98.91 o 
   6   6   5       10.72       -4.27     64.20 o 
   7   6   5      500.98      708.14     70.82 o 
   8   6   5      472.83      669.58     93.09 o 
   9   6   5     3015.28     3090.95    102.46 o 
  10   6   5       15.03       18.12     62.87 o 
  11   6   5     1019.04     1278.71     91.58 o 
  12   6   5      216.93      255.80     73.01 o 
  13   6   5     2921.31     2871.56    112.54 o 
  14   6   5      940.94      928.46     96.05 o 
  15   6   5       40.76       72.30     74.27 o 
  16   6   5        0.77      -23.82     75.96 o 
  17   6   5      226.44      310.23     84.60 o 
  18   6   5        0.94       50.31     81.02 o 
  19   6   5      518.00      585.89     93.26 o 
  20   6   5       51.97        0.06     86.91 o 
   1   7   5      135.28      100.17     73.26 o 
   2   7   5      474.32      610.52     81.59 o 
   3   7   5     1090.56     1184.92     91.45 o 
   4   7   5     5252.99     5061.72    145.31 o 
   5   7   5     1207.34     1279.15    100.51 o 
   6   7   5        7.74      -66.24     76.80 o 
   7   7   5      318.70      236.91     88.51 o 
   8   7   5       36.38       50.79     80.92 o 
   9   7   5      455.89      359.53     87.94 o 
  10   7   5     3313.20     2969.64    134.74 o 
  11   7   5       24.87       -2.28     84.80 o 
  12   7   5     2225.45     2048.66    117.12 o 
  13   7   5      369.12      375.08     99.36 o 
  14   7   5       10.26      -39.85     87.66 o 
  15   7   5        1.48       38.37     90.13 o 
  16   7   5       73.87      -27.81     99.15 o 
  17   7   5      258.12      202.44    101.63 o 
   0   8   5        7.91       17.72    120.60 o 
   1   8   5      279.10      175.70     87.57 o 
   2   8   5        9.00      -18.74     79.76 o 
   3   8   5       48.61       62.55     84.45 o 
   4   8   5      260.07      193.11     93.43 o 
   5   8   5        2.90       -4.69     87.99 o 
   6   8   5       11.06        0.77     92.90 o 
   7   8   5        4.00      -49.99     88.83 o 
   8   8   5      334.52      308.89     94.49 o 
   9   8   5      184.17      148.80     94.86 o 
  10   8   5       70.47       51.41     94.62 o 
  11   8   5      406.19      255.61    101.60 o 
  12   8   5        7.74      -93.38     93.38 o 
  13   8   5       32.73       -0.91     95.15 o 
  14   8   5       22.79      -59.90    147.60 o 
   1   9   5       81.07      101.81     92.38 o 
   2   9   5     1347.50     1128.15    121.66 o 
   3   9   5       16.38        6.77    101.05 o 
   4   9   5      377.40      326.24    104.78 o 
   5   9   5        0.16      -95.51     95.51 o 
   6   9   5      208.00      176.64    105.47 o 
   7   9   5      129.82       39.08    106.48 o 
   8   9   5      198.66       59.51    102.11 o 
   0   0   6    25816.99    24665.51   1032.02 o 
   1   0   6    63035.66    54636.63   1032.87 o 
   2   0   6    12427.77    12136.47    232.10 o 
   3   0   6     2981.45     3000.20     74.64 o 
   4   0   6     5527.04     4729.26    258.26 o 
   5   0   6    19724.28    16255.61    724.95 o 
   6   0   6      610.19      446.26     47.14 o 
   7   0   6     5772.17     5021.14    136.64 o 
   8   0   6     3651.10     3036.27    112.60 o 
   9   0   6    46207.26    43799.18    717.68 o 
  10   0   6     9883.18     9335.61    205.04 o 
  11   0   6     2789.58     2660.65     79.44 o 
  12   0   6     7194.48     6892.95    211.63 o 
  13   0   6    21149.46    20707.65    451.97 o 
  14   0   6     1422.20     1510.37     81.15 o 
  15   0   6     1098.69     1161.89     87.74 o 
  16   0   6        1.97       -0.83     66.97 o 
  17   0   6     3745.01     4109.70    130.08 o 
  18   0   6     1043.67      981.36     93.35 o 
  19   0   6     5220.43     5190.09    149.95 o 
  20   0   6      327.87      436.49     95.37 o 
  21   0   6     3069.29     3153.76    143.87 o 
  22   0   6      639.53      767.82     89.98 o 
  23   0   6      549.97      472.14    101.51 o 
  24   0   6       99.66       18.02     98.48 o 
  25   0   6      463.79      371.29    116.34 o 
   1   1   6      551.85      559.45     34.33 o 
   2   1   6     1003.69      958.21     49.21 o 
   3   1   6    15071.18    14118.80    378.33 o 
   4   1   6    24881.98    22900.07    395.39 o 
   5   1   6     8583.31     7752.22    136.38 o 
   6   1   6     9506.32     9106.57    265.32 o 
   7   1   6    10784.24     9719.92    342.15 o 
   8   1   6     1215.21     1220.12     38.96 o 
   9   1   6     6142.78     6060.96    162.23 o 
  10   1   6     7188.91     6822.96    124.27 o 
  11   1   6      187.03      210.05     33.13 o 
  12   1   6     5381.67     5048.20    104.37 o 
  13   1   6     2610.87     2532.53     82.21 o 
  14   1   6     1177.22     1224.74     53.89 o 
  15   1   6     2307.68     2354.26     81.81 o 
  16   1   6      505.35      453.55     53.18 o 
  17   1   6      460.67      558.58     59.86 o 
  18   1   6     2127.67     2177.18     85.33 o 
  19   1   6      470.46      560.72     67.69 o 
  20   1   6       60.75       20.61     58.70 o 
  21   1   6      218.38      216.14     64.04 o 
  22   1   6       60.23       53.60     64.75 o 
  23   1   6       23.72        5.82     65.58 o 
  24   1   6        0.13      -26.53     68.00 o 
  25   1   6      242.82      335.17     89.67 o 
   0   2   6    11678.18    10946.95    342.55 o 
   1   2   6      210.24      134.83     23.02 o 
   2   2   6    22780.26    24096.32    303.21 o 
   3   2   6    56879.08    56292.65   1072.98 o 
   4   2   6      254.45      328.16     28.62 o 
   5   2   6     4973.41     4673.85    150.61 o 
   6   2   6     3507.83     3149.55     70.08 o 
   7   2   6     4124.18     4172.39    142.54 o 
   8   2   6     3561.56     3664.80    162.50 o 
   9   2   6      128.36      152.52     36.15 o 
  10   2   6     3565.69     3279.13    109.71 o 
  11   2   6    28578.62    27956.56    380.90 o 
  12   2   6     1728.91     1805.33     63.84 o 
  13   2   6     1343.18     1349.11     56.85 o 
  14   2   6      977.14     1030.75     58.45 o 
  15   2   6        5.41      -19.74     41.80 o 
  16   2   6      239.16      207.69     45.28 o 
  17   2   6     2106.04     1980.87     68.83 o 
  18   2   6      179.28      145.67     52.54 o 
  19   2   6     3591.47     3680.91    105.23 o 
  20   2   6     1243.42     1372.16     75.31 o 
  21   2   6        3.84      -13.07     62.75 o 
  22   2   6      165.67      141.30     70.53 o 
  23   2   6       11.18      -22.15     68.89 o 
  24   2   6       43.47       39.53     88.70 o 
  25   2   6      439.66      526.12    100.77 o 
   1   3   6     3603.79     3750.46     67.01 o 
   2   3   6    42759.28    45598.35   1048.97 o 
   3   3   6     1267.91     1091.70     37.93 o 
   4   3   6      775.24      835.94     40.23 o 
   5   3   6     6790.77     7418.20    135.07 o 
   6   3   6     3999.28     3921.37     87.87 o 
   7   3   6     4865.01     4702.84    102.35 o 
   8   3   6     5678.18     4997.31    196.93 o 
   9   3   6     1172.03     1206.28     52.26 o 
  10   3   6    10283.92     9377.88    301.37 o 
  11   3   6        1.25       15.20     46.06 o 
  12   3   6     8816.23     8319.03    269.10 o 
  13   3   6     3176.48     2823.71    101.85 o 
  14   3   6     4290.65     4066.88    190.21 o 
  15   3   6     1338.21     1461.16     66.16 o 
  16   3   6     4574.79     4412.90    148.80 o 
  17   3   6      279.45      385.61     55.50 o 
  18   3   6     2111.22     2100.46     82.09 o 
  19   3   6        5.68      -15.95     51.20 o 
  20   3   6     1759.64     1948.66     78.33 o 
  21   3   6       85.02      130.34     65.17 o 
  22   3   6       75.15       47.34     68.32 o 
  23   3   6       26.85      -64.67     76.37 o 
  24   3   6      701.52      780.08    107.27 o 
   0   4   6     2493.78     2164.54    115.60 o 
   1   4   6       24.10       89.71     30.09 o 
   2   4   6     1136.33     1183.46     46.40 o 
   3   4   6     1747.82     1687.05     85.48 o 
   4   4   6     1906.09     1822.14     90.00 o 
   5   4   6      706.38      800.45     54.08 o 
   6   4   6       25.57        8.02     40.09 o 
   7   4   6     1365.74     1481.82     66.15 o 
   8   4   6     3756.20     3839.46     99.60 o 
   9   4   6      392.07      477.76     48.96 o 
  10   4   6      635.27      730.12     52.41 o 
  11   4   6      509.40      585.57     56.79 o 
  12   4   6      938.96      888.01     69.63 o 
  13   4   6      459.92      591.41     69.77 o 
  14   4   6      646.00      545.26     66.95 o 
  15   4   6       59.71       69.40     61.68 o 
  16   4   6        6.04      -60.66     60.66 o 
  17   4   6       65.46       92.82     61.60 o 
  18   4   6      346.78      279.11     66.15 o 
  19   4   6      249.65      281.16     68.20 o 
  20   4   6      821.14      891.39     79.60 o 
  21   4   6      385.32      386.88     69.03 o 
  22   4   6       21.86        6.24     73.91 o 
  23   4   6        1.40      -75.31     75.31 o 
   1   5   6       56.70       24.25     46.20 o 
   2   5   6     1817.15     1843.78     70.13 o 
   3   5   6     2357.08     2286.72     93.57 o 
   4   5   6    12427.32    12365.05    289.20 o 
   5   5   6     1621.60     1651.97     68.73 o 
   6   5   6      950.31      947.80     72.19 o 
   7   5   6      585.98      580.45     54.01 o 
   8   5   6      338.69      372.34     52.88 o 
   9   5   6        2.23       12.01     52.25 o 
  10   5   6     3044.24     2897.60    123.89 o 
  11   5   6       80.20       39.50     61.45 o 
  12   5   6     5640.34     5768.49    146.62 o 
  13   5   6      522.21      574.06     74.08 o 
  14   5   6      500.35      472.29     71.64 o 
  15   5   6      644.16      612.38     78.92 o 
  16   5   6       21.26      -37.96     67.35 o 
  17   5   6       38.71       47.41     71.63 o 
  18   5   6     2390.58     2326.92    149.11 o 
  19   5   6       13.67      -16.41     69.41 o 
  20   5   6     1634.08     1471.93    101.61 o 
  21   5   6       40.84      -19.93     76.72 o 
   0   6   6      459.62      581.23    103.92 o 
   1   6   6      379.82      428.80     74.95 o 
   2   6   6      245.74      225.42     68.14 o 
   3   6   6     1436.86     1435.85     87.69 o 
   4   6   6      255.39      250.46     66.78 o 
   5   6   6      497.20      455.20     64.43 o 
   6   6   6      601.62      543.84     69.94 o 
   7   6   6       22.44        9.61     57.54 o 
   8   6   6      609.50      548.26     88.81 o 
   9   6   6     1144.46     1207.84     82.76 o 
  10   6   6      162.70      188.22     65.38 o 
  11   6   6     1333.93     1412.23     85.47 o 
  12   6   6        2.06       58.80     67.86 o 
  13   6   6     1063.95     1088.93     86.35 o 
  14   6   6        2.46        5.13     71.47 o 
  15   6   6       19.43       85.41     75.49 o 
  16   6   6       27.07       77.37     77.00 o 
  17   6   6     1016.31     1110.41    106.45 o 
  18   6   6      211.27      127.38     94.34 o 
  19   6   6      137.37       99.64     90.21 o 
   1   7   6       20.11       76.87     72.98 o 
   2   7   6      368.84      309.53     75.47 o 
   3   7   6       61.17      170.73     77.96 o 
   4   7   6     2114.47     2051.25    102.05 o 
   5   7   6       57.40       33.93     75.09 o 
   6   7   6      785.35      849.74     94.91 o 
   7   7   6       73.60       33.24     78.78 o 
   8   7   6      167.13      179.70     84.11 o 
   9   7   6        1.71       33.80     81.62 o 
  10   7   6     1066.26      977.06    102.02 o 
  11   7   6       41.25       30.63     82.18 o 
  12   7   6       52.15       16.94     88.10 o 
  13   7   6       99.06      172.70     91.12 o 
  14   7   6      109.24       97.43     91.94 o 
  15   7   6      257.49      149.40     92.99 o 
  16   7   6      111.78       27.89    100.56 o 
  17   7   6        6.69     -106.30    106.30 o 
   0   8   6        6.35      -55.47    121.95 o 
   1   8   6      461.20      469.81     90.94 o 
   2   8   6       71.99       87.82     83.66 o 
   3   8   6     1864.20     1921.25    111.89 o 
   4   8   6        2.18        9.93     90.04 o 
   5   8   6     1495.46     1689.24    126.64 o 
   6   8   6        8.08       10.86     86.52 o 
   7   8   6       24.65        6.86     87.59 o 
   8   8   6      102.37       24.48     89.62 o 
   9   8   6      550.89      440.68     99.71 o 
  10   8   6       66.50      131.71     95.89 o 
  11   8   6     1154.42      994.05    114.68 o 
  12   8   6       10.65      -43.05     91.87 o 
  13   8   6      946.36      838.22    119.36 o 
   1   9   6       20.00      -31.80     92.91 o 
   2   9   6      369.99      374.13    107.19 o 
   3   9   6       25.06      101.34     99.82 o 
   4   9   6      350.13      259.84    104.04 o 
   5   9   6        0.11      -49.69     99.07 o 
   6   9   6       30.60      138.81    102.41 o 
   7   9   6       19.88      -61.31     99.09 o 
   1   1   7     7500.92     6636.01    137.84 o 
   2   1   7    14877.52    13523.07    285.52 o 
   3   1   7     1406.76     1344.32     53.25 o 
   4   1   7    34592.41    34796.40    633.11 o 
   5   1   7     1701.64     1607.05     66.70 o 
   6   1   7     6269.36     5188.75    138.44 o 
   7   1   7       40.29       60.65     25.18 o 
   8   1   7     5594.96     5539.26    101.79 o 
   9   1   7     1162.05     1113.50     41.38 o 
  10   1   7     6924.81     6157.99    184.60 o 
  11   1   7        9.47       -4.86     29.84 o 
  12   1   7    10238.25     9329.03     97.02 o 
  13   1   7      330.50      238.01     41.17 o 
  14   1   7     3357.10     3301.45     83.19 o 
  15   1   7       24.08       44.61     43.62 o 
  16   1   7     1495.26     1453.86     67.29 o 
  17   1   7       10.52       15.85     51.05 o 
  18   1   7     4750.79     4871.05    102.63 o 
  19   1   7      442.41      352.06     62.06 o 
  20   1   7     2209.84     2071.13     87.90 o 
  21   1   7       88.54       -9.54     61.72 o 
  22   1   7        0.74      -63.76     63.76 o 
  23   1   7      398.45      382.18     81.23 o 
  24   1   7      418.34      277.12     82.43 o 
  25   1   7       93.95       -1.29     97.22 o 
   0   2   7    11177.56     9107.04     98.08 o 
   1   2   7       38.29       21.53     22.59 o 
   2   2   7      870.51      907.41     32.88 o 
   3   2   7    30666.32    30277.29    360.19 o 
   4   2   7     8021.18     8243.25    210.11 o 
   5   2   7    10372.58     9219.55    292.17 o 
   6   2   7      254.31      217.56     29.80 o 
   7   2   7      791.79      838.76     52.49 o 
   8   2   7     4945.34     4915.75    168.46 o 
   9   2   7      821.48      823.02     42.83 o 
  10   2   7        5.76       -8.06     34.43 o 
  11   2   7     8467.61     8162.14    203.17 o 
  12   2   7      830.41      779.00     49.70 o 
  13   2   7     2545.97     2590.60     71.64 o 
  14   2   7      805.90      762.26     53.88 o 
  15   2   7        1.45      -42.27     42.27 o 
  16   2   7       76.37       27.20     42.54 o 
  17   2   7     2122.79     2042.62     73.20 o 
  18   2   7        4.99      -16.51     49.39 o 
  19   2   7     1228.90     1264.76     73.10 o 
  20   2   7       13.56       -6.02     57.19 o 
  21   2   7      112.03       70.94     72.16 o 
  22   2   7      164.14       94.62     78.26 o 
  23   2   7       31.42       25.50     78.54 o 
  24   2   7        1.10      -30.88     77.85 o 
   1   3   7        8.98       33.14     25.92 o 
   2   3   7       45.55       54.14     27.28 o 
   3   3   7       20.54       -7.84     26.35 o 
   4   3   7     8895.19     8892.23    209.13 o 
   5   3   7     4877.64     4765.86    152.73 o 
   6   3   7      275.84      358.84     37.82 o 
   7   3   7     4775.81     4677.05    118.68 o 
   8   3   7       13.80       29.42     35.74 o 
   9   3   7      295.19      324.71     41.33 o 
  10   3   7     3545.72     3243.14     96.05 o 
  11   3   7      598.32      560.63     53.17 o 
  12   3   7     1473.18     1410.67     66.79 o 
  13   3   7       77.90       10.40     47.59 o 
  14   3   7      242.20      295.35     50.53 o 
  15   3   7      884.59      802.50     59.12 o 
  16   3   7       12.17      -19.26     51.10 o 
  17   3   7      153.86      112.15     52.72 o 
  18   3   7     1000.78     1031.78     63.92 o 
  19   3   7      246.18      277.31     55.28 o 
  20   3   7       31.92       -9.76     63.49 o 
  21   3   7      143.69      143.57     79.08 o 
  22   3   7      237.69      172.87     82.33 o 
  23   3   7        1.14        2.34     77.00 o 
  24   3   7       40.45       81.57     95.71 o 
   0   4   7       73.15       35.88     46.29 o 
   1   4   7     4937.84     4884.22    111.54 o 
   2   4   7     8491.95     8024.68    185.91 o 
   3   4   7     4678.29     5168.52    183.84 o 
   4   4   7      672.42      639.72     42.28 o 
   5   4   7     9695.11     9977.39    353.05 o 
   6   4   7      644.57      799.90     61.37 o 
   7   4   7      356.76      348.18     46.13 o 
   8   4   7       29.02        1.67     43.96 o 
   9   4   7     5213.59     4901.62     86.78 o 
  10   4   7     1600.41     1622.87     65.12 o 
  11   4   7     2379.91     2349.51     80.61 o 
  12   4   7     1307.32     1388.12     68.91 o 
  13   4   7     5645.25     5213.76     98.39 o 
  14   4   7      444.01      449.53     67.75 o 
  15   4   7       14.94      -11.32     59.06 o 
  16   4   7      289.87      249.97     56.58 o 
  17   4   7     1121.91     1097.88     76.05 o 
  18   4   7        1.88      -65.56     65.56 o 
  19   4   7     2676.82     2710.59    160.16 o 
  20   4   7      336.54      311.87     66.95 o 
  21   4   7      654.35      628.90     78.72 o 
  22   4   7        5.18      -40.63     73.06 o 
  23   4   7      305.00      377.34     91.78 o 
   1   5   7      382.13      372.43     51.40 o 
   2   5   7        1.60       80.59     48.53 o 
   3   5   7      951.81     1087.13     60.27 o 
   4   5   7     2553.28     2373.78     85.63 o 
   5   5   7     3661.11     3610.52    102.50 o 
   6   5   7      383.33      267.84     51.25 o 
   7   5   7     1047.51     1068.13     82.78 o 
   8   5   7       46.34       39.46     49.54 o 
   9   5   7      133.75       87.35     54.34 o 
  10   5   7      613.83      619.51     63.43 o 
  11   5   7       78.38       61.66     54.41 o 
  12   5   7        8.42      -43.75     61.29 o 
  13   5   7       16.15       -5.71     62.80 o 
  14   5   7        1.43      -49.35     62.33 o 
  15   5   7      276.46      151.52     71.28 o 
  16   5   7       76.97      -20.29     72.65 o 
  17   5   7      423.58      443.64     86.14 o 
  18   5   7      693.50      549.47     74.54 o 
  19   5   7      134.15      186.54     82.59 o 
  20   5   7        3.19      -71.74     75.46 o 
  21   5   7      185.31       95.52     84.50 o 
   0   6   7     3367.27     3295.80    148.00 o 
   1   6   7      168.13      151.08     68.56 o 
   2   6   7      569.41      607.18     75.68 o 
   3   6   7     5819.96     5559.96    120.67 o 
   4   6   7       22.96       48.44     67.13 o 
   5   6   7     1310.78     1419.80    103.89 o 
   6   6   7        3.40      -19.02     63.34 o 
   7   6   7       12.54      -30.29     56.17 o 
   8   6   7      428.97      423.20     67.04 o 
   9   6   7      928.02      856.48    140.64 o 
  10   6   7      222.37      124.68     64.68 o 
  11   6   7     4400.31     3872.61    214.31 o 
  12   6   7      391.35      220.88     67.89 o 
  13   6   7      138.31       24.74     71.06 o 
  14   6   7     1096.77      989.84     86.84 o 
  15   6   7       36.33      -12.69     78.97 o 
  16   6   7       26.03       31.78     87.16 o 
  17   6   7      949.18      836.34    102.37 o 
  18   6   7       53.84      -22.82     92.33 o 
  19   6   7      537.99      613.68    101.65 o 
   1   7   7      212.72      283.38     76.57 o 
   2   7   7     2727.42     2578.18    110.19 o 
   3   7   7      991.26     1160.82     92.81 o 
   4   7   7      992.61     1168.46     91.78 o 
   5   7   7      473.84      549.38     80.37 o 
   6   7   7     1460.40     1258.29    103.62 o 
   7   7   7        2.82        0.59     78.49 o 
   8   7   7      399.67      385.61     88.29 o 
   9   7   7      967.91      799.41     96.06 o 
  10   7   7     1121.91      909.01    100.84 o 
  11   7   7        8.88      -44.74     81.72 o 
  12   7   7     1574.02     1372.89    133.19 o 
  13   7   7      494.60      596.52    115.02 o 
  14   7   7      194.01      180.83    103.60 o 
  15   7   7       28.73      -37.22    101.25 o 
  16   7   7      456.53      457.49    119.29 o 
   0   8   7      475.13      455.02    132.17 o 
   1   8   7        4.68       24.13     82.34 o 
   2   8   7      124.26       67.12     86.03 o 
   3   8   7      122.33      136.49     82.92 o 
   4   8   7        0.48       11.77     88.30 o 
   5   8   7       41.57       37.62     89.90 o 
   6   8   7       49.41       79.95     89.89 o 
   7   8   7        6.76       33.27     84.70 o 
   8   8   7       22.56       -8.07     89.00 o 
   9   8   7       10.11       38.40     90.02 o 
  10   8   7       71.43      -34.78     94.68 o 
  11   8   7       12.70      -96.16    132.01 o 
  12   8   7       94.18       76.16    112.19 o 
   1   9   7      206.54       79.06     96.44 o 
   2   9   7      695.69      785.29    123.84 o 
   3   9   7        0.36      172.22    101.97 o 
   4   9   7      719.81      779.89    119.00 o 
   5   9   7        2.28       32.19     97.77 o 
   6   9   7       16.14     -152.31    303.44 o 
   0   0   8       91.85       62.76     33.31 o 
   1   0   8     2202.83     1771.14     60.61 o 
   2   0   8    18314.93    18421.60    459.75 o 
   3   0   8    51176.61    47674.22    991.99 o 
   4   0   8      791.09      705.64     52.25 o 
   5   0   8     3086.90     2393.28     75.38 o 
   6   0   8     2931.98     2367.46    255.48 o 
   7   0   8     1034.87      877.45    124.49 o 
   8   0   8      204.14      117.13     37.83 o 
   9   0   8       21.90       15.57     38.31 o 
  10   0   8     6421.55     5741.45    188.69 o 
  11   0   8    37430.33    35153.94    869.87 o 
  12   0   8     6509.77     6196.60    109.38 o 
  13   0   8       51.72       75.67     54.96 o 
  14   0   8      118.49      101.94     57.86 o 
  15   0   8       72.20       51.85     65.07 o 
  16   0   8        9.49       57.20     70.85 o 
  17   0   8     2933.08     3003.68    174.46 o 
  18   0   8      184.52      268.02     78.87 o 
  19   0   8     3839.54     3617.79    131.71 o 
  20   0   8      417.99      447.21     91.76 o 
  21   0   8        1.45      -97.22    139.57 o 
  22   0   8      328.66      158.84    129.32 o 
  23   0   8      213.80      286.30    137.51 o 
  24   0   8      950.04     1142.05    165.08 o 
  25   0   8     1454.82     1716.67    184.35 o 
   1   1   8       32.20       33.19     20.15 o 
   2   1   8     7297.90     6800.23    155.31 o 
   3   1   8       35.76       79.35     22.26 o 
   4   1   8     4986.99     5024.71    120.97 o 
   5   1   8    11949.73    12187.52    314.36 o 
   6   1   8    26097.35    23327.35    392.10 o 
   7   1   8     8250.99     8256.69    342.67 o 
   8   1   8     5266.34     4604.31    243.00 o 
   9   1   8      101.82       84.20     31.89 o 
  10   1   8       59.90       50.38     32.61 o 
  11   1   8       37.12        5.48     32.06 o 
  12   1   8      234.08      301.05     38.18 o 
  13   1   8       31.66      -10.55     37.35 o 
  14   1   8     4045.18     3578.83     81.28 o 
  15   1   8     1467.22     1517.40     61.58 o 
  16   1   8     2673.67     2514.66     76.67 o 
  17   1   8      719.57      778.58     62.69 o 
  18   1   8      256.90      300.15     59.14 o 
  19   1   8      451.01      529.33     72.69 o 
  20   1   8      672.79      776.35     81.22 o 
  21   1   8       13.85       36.94     71.44 o 
  22   1   8       70.67      -18.72     89.48 o 
  23   1   8      348.85      375.04     97.78 o 
  24   1   8      200.53      212.92     99.51 o 
   0   2   8    23564.24    22084.25    160.65 o 
   1   2   8    19538.70    19092.36    161.54 o 
   2   2   8      680.88      537.49     30.36 o 
   3   2   8      940.03     1137.49     41.30 o 
   4   2   8     1364.63     1294.30     41.30 o 
   5   2   8     9482.05     8505.24    194.05 o 
   6   2   8       12.87        3.95     28.20 o 
   7   2   8     1687.63     1505.95     68.72 o 
   8   2   8     6772.91     6085.56    131.09 o 
   9   2   8    12400.35    12249.48    167.37 o 
  10   2   8     1072.48     1107.29     67.65 o 
  11   2   8       74.36       44.45     39.28 o 
  12   2   8      651.79      645.17     48.32 o 
  13   2   8    10363.59     9406.94    238.19 o 
  14   2   8     1657.44     1809.69     69.45 o 
  15   2   8       21.93       20.69     43.46 o 
  16   2   8      268.67      276.30     50.29 o 
  17   2   8     2540.60     2329.99     76.05 o 
  18   2   8      184.27      207.87     57.34 o 
  19   2   8      439.85      449.63     68.36 o 
  20   2   8       37.48      -58.95     68.46 o 
  21   2   8     1157.98     1223.12    100.81 o 
  22   2   8      804.93      848.77     89.67 o 
  23   2   8      330.74      266.62    103.33 o 
  24   2   8        2.14       24.10     97.51 o 
   1   3   8     3254.92     3228.49     57.37 o 
   2   3   8     2668.40     2416.58     53.06 o 
   3   3   8     9477.11     9458.81    114.55 o 
   4   3   8    34150.57    32989.00    479.51 o 
   5   3   8     8196.95     7878.61    168.63 o 
   6   3   8      272.08      317.96     40.09 o 
   7   3   8      789.97      839.27     46.42 o 
   8   3   8       91.17       95.43     38.17 o 
   9   3   8     2782.81     2439.54    102.79 o 
  10   3   8     5441.46     4919.65    148.79 o 
  11   3   8       17.06       26.86     42.53 o 
  12   3   8     7126.21     6911.68    205.69 o 
  13   3   8     2860.12     2733.36    107.36 o 
  14   3   8        6.53       48.63     47.80 o 
  15   3   8        1.16      -21.23     47.80 o 
  16   3   8      180.37      221.16     59.57 o 
  17   3   8      571.25      671.96     65.31 o 
  18   3   8     4112.33     4259.18    164.54 o 
  19   3   8      431.12      474.04     68.35 o 
  20   3   8      631.78      795.11     87.59 o 
  21   3   8      518.08      613.83     86.48 o 
  22   3   8       27.30        0.18     77.82 o 
  23   3   8       83.93       25.56     82.85 o 
   0   4   8     3441.98     3767.36    137.23 o 
   1   4   8     4978.02     5169.30    153.36 o 
   2   4   8      910.28      831.12     47.04 o 
   3   4   8     1802.72     1743.99     56.23 o 
   4   4   8        7.04       19.58     38.69 o 
   5   4   8     2275.00     2415.26     63.72 o 
   6   4   8      192.44      125.61     44.12 o 
   7   4   8      973.43      899.08     57.24 o 
   8   4   8      632.71      636.44     52.12 o 
   9   4   8     1047.76     1151.96     59.87 o 
  10   4   8     1792.35     1759.46     81.83 o 
  11   4   8     1032.57     1165.75     67.65 o 
  12   4   8      508.89      466.22     57.39 o 
  13   4   8       20.27       -5.94     53.46 o 
  14   4   8      275.86      236.46     55.85 o 
  15   4   8        5.40        2.49     52.65 o 
  16   4   8      103.46       95.29     63.18 o 
  17   4   8      188.49      186.45     70.77 o 
  18   4   8      137.24       33.75     71.15 o 
  19   4   8      195.56      177.08     73.69 o 
  20   4   8       45.06       46.95     65.91 o 
  21   4   8       75.01       92.06     71.54 o 
  22   4   8      138.73      203.17     77.53 o 
   1   5   8     3481.03     3667.78    109.70 o 
   2   5   8     5886.75     5999.49    141.44 o 
   3   5   8      309.65      343.19     54.27 o 
   4   5   8     1567.34     1699.66     70.23 o 
   5   5   8      911.42      919.60     62.44 o 
   6   5   8     2348.36     2454.30     80.82 o 
   7   5   8     1847.84     1797.71     71.80 o 
   8   5   8      666.00      692.40     56.98 o 
   9   5   8      564.06      690.93     61.98 o 
  10   5   8     3591.82     3396.31    136.73 o 
  11   5   8        3.37      -43.10     54.27 o 
  12   5   8     1357.92     1312.34     89.40 o 
  13   5   8        8.97      -63.24     69.47 o 
  14   5   8     1125.83     1108.51     93.26 o 
  15   5   8     1068.74     1175.55     96.65 o 
  16   5   8     1621.91     1489.66    107.49 o 
  17   5   8        0.90       19.17     85.13 o 
  18   5   8      925.42      835.76     89.20 o 
  19   5   8        0.06      -84.55     84.55 o 
  20   5   8      182.04       96.29     82.97 o 
  21   5   8       98.41      109.16    108.05 o 
   0   6   8      213.98       97.17    116.34 o 
   1   6   8      157.78      159.29     69.01 o 
   2   6   8     1234.80     1435.27     86.32 o 
   3   6   8     1910.35     2027.18     88.43 o 
   4   6   8      410.02      466.25     66.47 o 
   5   6   8      758.63      797.46     69.10 o 
   6   6   8      229.48      166.82     62.46 o 
   7   6   8       73.88       35.89     59.40 o 
   8   6   8      322.58      214.69     75.47 o 
   9   6   8        1.14      -24.29     68.32 o 
  10   6   8     1321.16     1154.73    173.84 o 
  11   6   8     2228.35     2131.41    182.81 o 
  12   6   8      336.52      215.33     86.55 o 
  13   6   8      566.27      478.23     89.50 o 
  14   6   8      390.56      304.76     87.30 o 
  15   6   8      361.11      305.31     88.43 o 
  16   6   8        4.12      -83.45     83.45 o 
  17   6   8       19.41        7.93     89.87 o 
  18   6   8       11.91       84.68     92.05 o 
   1   7   8      303.05      306.55     79.37 o 
   2   7   8        2.46        1.19     75.01 o 
   3   7   8      154.10      109.40     75.93 o 
   4   7   8      758.15      751.27     87.71 o 
   5   7   8      297.72      249.91     79.53 o 
   6   7   8      127.80       60.89     78.01 o 
   7   7   8        6.04      -27.41     77.73 o 
   8   7   8      264.63      293.07     88.28 o 
   9   7   8      100.42       30.36     78.46 o 
  10   7   8        1.64       32.52     93.70 o 
  11   7   8       31.62       32.58    103.19 o 
  12   7   8      408.39      321.80    110.21 o 
  13   7   8      138.28      153.01    105.81 o 
  14   7   8        4.90       40.11    106.36 o 
  15   7   8        0.50      -73.27    103.95 o 
  16   7   8       10.29       53.75    112.56 o 
   0   8   8     1647.93     1639.36    156.39 o 
   1   8   8      115.34      111.54     90.90 o 
   2   8   8      587.38      475.63     90.54 o 
   3   8   8     1634.54     1574.48    109.23 o 
   4   8   8        8.81       23.78     90.10 o 
   5   8   8      900.38     1004.30    109.44 o 
   6   8   8      607.45      501.86     98.53 o 
   7   8   8       25.07       81.93     91.90 o 
   8   8   8     1024.26      885.31    124.76 o 
   9   8   8      583.37      532.90    141.72 o 
  10   8   8        8.78      105.31    109.15 o 
  11   8   8      624.88      501.67    124.61 o 
  12   8   8       18.17        0.96    111.22 o 
   1   9   8       36.82      -22.54     93.25 o 
   2   9   8       94.57       46.33     96.88 o 
   3   9   8       39.49      -12.97    103.70 o 
   4   9   8        8.05      185.27    197.16 o 
   1   1   9    17189.81    17308.13    413.83 o 
   2   1   9     2819.64     2393.69     89.21 o 
   3   1   9      121.72       70.80     26.61 o 
   4   1   9     6006.05     5604.35    185.31 o 
   5   1   9      887.34      851.50     38.71 o 
   6   1   9     1941.34     1682.40     62.12 o 
   7   1   9     7888.08     6490.83    300.99 o 
   8   1   9      117.75      120.81     29.73 o 
   9   1   9     2990.24     2697.18    137.58 o 
  10   1   9     5416.85     5005.34    120.95 o 
  11   1   9        3.05       -8.55     32.89 o 
  12   1   9     2955.39     2406.29     83.36 o 
  13   1   9      614.08      669.05     47.12 o 
  14   1   9       35.30       12.97     40.15 o 
  15   1   9      958.12      852.44     65.51 o 
  16   1   9      639.70      711.47     65.67 o 
  17   1   9       54.39       63.14     59.63 o 
  18   1   9     1575.50     1603.59     86.87 o 
  19   1   9       25.83      -23.30     78.61 o 
  20   1   9      553.79      455.67     91.04 o 
  21   1   9     1200.51     1051.09    106.60 o 
  22   1   9       24.87      -11.66     86.61 o 
  23   1   9      431.72      509.58    102.28 o 
  24   1   9      176.59      248.49    106.11 o 
   0   2   9     1788.88     1485.55     70.21 o 
   1   2   9       11.81       12.75     26.72 o 
   2   2   9     8960.42     8125.51    244.43 o 
   3   2   9     1180.73     1069.64     52.93 o 
   4   2   9      142.46      131.08     27.67 o 
   5   2   9     6764.34     6233.41    128.91 o 
   6   2   9      275.32      265.10     29.83 o 
   7   2   9      233.67      256.06     31.79 o 
   8   2   9     2017.13     1766.06     84.53 o 
   9   2   9      994.22      974.70     47.66 o 
  10   2   9     3708.22     3552.90    144.20 o 
  11   2   9      875.27      805.66     45.82 o 
  12   2   9     3429.97     3192.82    106.71 o 
  13   2   9     1282.12     1290.17     60.49 o 
  14   2   9      327.63      262.51     84.32 o 
  15   2   9       19.13       21.90     49.24 o 
  16   2   9      388.79      324.24     59.42 o 
  17   2   9      173.37      143.53     58.05 o 
  18   2   9      244.59      150.89     61.82 o 
  19   2   9      944.43      923.14     75.20 o 
  20   2   9      393.26      308.78     95.61 o 
  21   2   9      206.00      153.81     90.02 o 
  22   2   9      115.51      233.23     97.70 o 
  23   2   9       61.19      -28.80     96.75 o 
  24   2   9      618.59      572.08    112.62 o 
   1   3   9       43.48       61.64     30.38 o 
   2   3   9      792.60      745.67     38.62 o 
   3   3   9     2434.16     2394.27     56.82 o 
   4   3   9     2206.73     2032.70     86.86 o 
   5   3   9     3411.53     3130.56     88.46 o 
   6   3   9     1717.75     1799.63     67.70 o 
   7   3   9     1713.75     1659.66     64.77 o 
   8   3   9      202.79      276.17     42.26 o 
   9   3   9     2745.14     2473.58    100.28 o 
  10   3   9       58.26      -12.46     41.36 o 
  11   3   9      127.98      129.63     43.25 o 
  12   3   9      638.67      631.68     54.05 o 
  13   3   9     1046.26      966.88     59.94 o 
  14   3   9      168.94      204.81     57.48 o 
  15   3   9      229.50      224.55     58.40 o 
  16   3   9       29.80       26.60     55.12 o 
  17   3   9      273.18      306.08     72.87 o 
  18   3   9       33.90      -13.76     56.82 o 
  19   3   9      214.39      122.08     71.37 o 
  20   3   9      403.85      380.76     80.15 o 
  21   3   9        3.77      -89.79     99.02 o 
  22   3   9        0.81      -13.98    110.54 o 
  23   3   9       77.42        2.80    114.25 o 
   0   4   9    20639.24    21976.38    532.26 o 
   1   4   9      449.87      457.52     45.92 o 
   2   4   9      155.50      105.51     41.50 o 
   3   4   9     7807.86     7832.73    163.76 o 
   4   4   9     1626.25     1556.11     59.33 o 
   5   4   9     4476.60     4575.97     86.49 o 
   6   4   9     1483.18     1563.73     58.00 o 
   7   4   9      206.58      232.64     48.48 o 
   8   4   9     7168.60     7344.02    179.41 o 
   9   4   9     2329.75     2546.53     85.25 o 
  10   4   9       65.27       38.32     46.39 o 
  11   4   9     4225.91     3875.52    122.06 o 
  12   4   9      323.29      255.35     64.74 o 
  13   4   9      129.47      146.02     62.38 o 
  14   4   9     2551.21     2495.62     89.06 o 
  15   4   9        3.17      -30.38     57.44 o 
  16   4   9      105.28      115.95     60.42 o 
  17   4   9     1151.10     1157.94     77.53 o 
  18   4   9       84.81       64.87     70.27 o 
  19   4   9      703.51      699.60     93.86 o 
  20   4   9      150.33      207.85     72.09 o 
  21   4   9       35.33      -63.01     85.13 o 
  22   4   9     1543.16     1562.73    147.86 o 
   1   5   9      169.75      129.91     52.22 o 
   2   5   9       43.41       18.71     51.84 o 
   3   5   9     4738.24     5184.50    124.49 o 
   4   5   9      110.56      107.74     52.01 o 
   5   5   9     1764.39     1839.76     75.10 o 
   6   5   9      605.69      698.21     60.62 o 
   7   5   9       20.57       14.61     49.97 o 
   8   5   9      427.18      460.40     57.52 o 
   9   5   9     2001.10     2066.58     77.99 o 
  10   5   9      103.28       62.28     64.20 o 
  11   5   9       49.57      -28.28     62.51 o 
  12   5   9      318.70      300.80     70.18 o 
  13   5   9       73.53       -2.65     64.80 o 
  14   5   9        8.82      -75.79     75.79 o 
  15   5   9       53.72      -29.90     79.62 o 
  16   5   9      166.32       59.99     80.02 o 
  17   5   9      731.30      644.97     86.60 o 
  18   5   9       43.94       45.48     83.04 o 
  19   5   9      443.17      463.41     96.65 o 
  20   5   9      257.31      183.00     93.65 o 
   0   6   9      240.61      134.59     99.17 o 
   1   6   9      793.75      792.20     79.41 o 
   2   6   9     3721.42     3645.15    100.48 o 
   3   6   9      285.34      275.52     64.78 o 
   4   6   9      491.37      402.22     65.61 o 
   5   6   9      353.01      374.69     66.92 o 
   6   6   9      912.92      869.20     72.63 o 
   7   6   9      132.83      115.15     63.10 o 
   8   6   9      206.29      174.55     76.07 o 
   9   6   9       67.95       41.62     77.55 o 
  10   6   9     1644.05     1717.81    105.18 o 
  11   6   9      311.57      329.07     99.22 o 
  12   6   9     1066.47     1133.59    101.30 o 
  13   6   9      746.75      567.17     93.74 o 
  14   6   9        8.35      -79.72     79.72 o 
  15   6   9      185.80      147.51     87.41 o 
  16   6   9      333.90      209.39     95.04 o 
  17   6   9      124.92       -0.73    102.38 o 
  18   6   9       85.66      -39.39    149.28 o 
   1   7   9     1878.00     1986.74    105.29 o 
   2   7   9      587.41      595.41     88.19 o 
   3   7   9      154.65       54.35     77.67 o 
   4   7   9     2144.15     2127.49    106.97 o 
   5   7   9       54.73      140.51     75.64 o 
   6   7   9      158.48      242.43    101.19 o 
   7   7   9     3496.46     3473.71    156.69 o 
   8   7   9        0.41      -42.44     93.55 o 
   9   7   9      440.42      254.77    103.10 o 
  10   7   9      815.73      751.93    115.11 o 
  11   7   9       20.88       60.97    103.32 o 
  12   7   9      310.44      317.73    108.45 o 
  13   7   9      451.81      358.82    113.84 o 
  14   7   9        3.83      -82.96    109.30 o 
  15   7   9     1097.93     1035.96    125.65 o 
   0   8   9      119.98      -17.48    121.85 o 
   1   8   9        8.20      -82.84     82.84 o 
   2   8   9      280.42      317.24     89.14 o 
   3   8   9      128.80      145.55    108.83 o 
   4   8   9        4.91       -9.22     98.56 o 
   5   8   9        1.59     -103.98    103.98 o 
   6   8   9       33.56       20.99    103.03 o 
   7   8   9        9.84      -76.33    119.47 o 
   8   8   9       23.37        1.88    111.37 o 
   9   8   9       18.12     -108.83    108.83 o 
  10   8   9       84.05       46.44    107.75 o 
  11   8   9       20.40      -18.96    118.06 o 
   0   0  10    17775.77    14084.83    151.44 o 
   1   0  10    33061.86    31496.18    566.21 o 
   2   0  10     2669.63     2444.83    163.62 o 
   3   0  10      373.53      653.23     81.62 o 
   4   0  10     4363.43     4939.10    233.34 o 
   5   0  10     4544.03     4475.97    173.06 o 
   6   0  10     2042.84     1883.41     87.59 o 
   7   0  10    10391.48    10485.15    338.89 o 
   8   0  10    16473.68    15765.33    363.21 o 
   9   0  10     9699.58     8569.94    351.99 o 
  10   0  10      186.11       95.07     47.34 o 
  11   0  10      183.52      138.71     51.45 o 
  12   0  10        3.90      -73.49     73.49 o 
  13   0  10     4356.52     4290.05    136.49 o 
  14   0  10     1623.86     1566.69    111.30 o 
  15   0  10     3571.71     3534.72    165.82 o 
  16   0  10     1247.96     1442.19    134.68 o 
  17   0  10      793.09      666.09    185.11 o 
  18   0  10      228.63      201.96    116.61 o 
  19   0  10      246.54      195.60    118.63 o 
  20   0  10      173.98       13.78    116.39 o 
  21   0  10      741.07      636.86    138.36 o 
  22   0  10     2066.80     1995.69    179.28 o 
  23   0  10      304.70      379.65    145.34 o 
  24   0  10      251.78      201.87    148.09 o 
   1   1  10        5.23       -1.01     25.66 o 
   2   1  10      473.87      356.79     32.43 o 
   3   1  10     4764.78     4532.64    224.36 o 
   4   1  10    21621.78    19219.51    467.18 o 
   5   1  10     2699.49     2352.40    150.52 o 
   6   1  10     9887.58     8524.40    326.29 o 
   7   1  10       11.78       12.67     31.26 o 
   8   1  10     7042.83     6346.29    225.87 o 
   9   1  10     1928.63     1986.01     73.74 o 
  10   1  10     1257.66     1199.56     68.26 o 
  11   1  10        7.36       -0.26     38.19 o 
  12   1  10     2656.42     2365.69     85.39 o 
  13   1  10     2934.57     2537.93    103.56 o 
  14   1  10     3185.58     2956.79    103.26 o 
  15   1  10       76.24        1.35     66.33 o 
  16   1  10      392.27      427.35     78.91 o 
  17   1  10       18.59      -18.26     84.46 o 
  18   1  10      631.56      707.43     92.38 o 
  19   1  10       24.07      -67.87     77.04 o 
  20   1  10      132.97      203.52     85.37 o 
  21   1  10       95.08       68.55     84.48 o 
  22   1  10       41.13       11.55     88.79 o 
  23   1  10      158.63       61.52     99.36 o 
  24   1  10        0.89      -99.29    106.28 o 
   0   2  10     4450.71     4082.29    144.02 o 
   1   2  10     8254.22     7503.12    278.02 o 
   2   2  10     8608.85     8200.88    120.31 o 
   3   2  10     7714.79     7494.62     82.07 o 
   4   2  10     1376.63     1295.99     51.53 o 
   5   2  10      278.49      257.97     34.12 o 
   6   2  10     3501.39     3349.18     91.13 o 
   7   2  10      514.73      459.73     34.52 o 
   8   2  10      681.02      636.24     58.39 o 
   9   2  10     3886.81     3687.19     95.00 o 
  10   2  10     2923.03     3005.27     87.48 o 
  11   2  10     5517.36     5391.73    202.93 o 
  12   2  10     1510.66     1528.15     71.99 o 
  13   2  10     1317.85     1409.35    116.48 o 
  14   2  10     1035.33     1040.83     87.85 o 
  15   2  10      434.28      415.59     60.57 o 
  16   2  10      522.29      565.70     80.63 o 
  17   2  10       28.60      -37.75     71.98 o 
  18   2  10        4.62       -0.25     81.41 o 
  19   2  10     1626.11     1495.17    109.39 o 
  20   2  10      772.98      811.52    103.61 o 
  21   2  10       99.23       44.22     89.82 o 
  22   2  10      163.18      107.97     93.90 o 
  23   2  10        8.18       54.11     98.66 o 
   1   3  10    10688.98    10323.54    117.17 o 
   2   3  10     6145.07     5894.73    121.52 o 
   3   3  10       13.90      -33.20     33.20 o 
   4   3  10      778.74      726.23     43.22 o 
   5   3  10       13.08      -12.98     35.92 o 
   6   3  10    11280.44    11341.63    243.90 o 
   7   3  10     6502.77     6391.32    129.12 o 
   8   3  10     1015.18      886.13     58.67 o 
   9   3  10     1956.78     1899.03    102.96 o 
  10   3  10      104.83      107.02     47.32 o 
  11   3  10      153.45      100.21     49.74 o 
  12   3  10        6.08      -11.94     47.34 o 
  13   3  10     1210.66     1153.59     68.55 o 
  14   3  10     1532.37     1647.82     76.92 o 
  15   3  10     3870.12     4120.56    102.65 o 
  16   3  10     1515.49     1574.54     96.90 o 
  17   3  10        8.04      -69.07     69.07 o 
  18   3  10        2.10      -85.63     85.63 o 
  19   3  10       29.12      -55.23     87.51 o 
  20   3  10      393.37      406.39    110.54 o 
  21   3  10      859.39      873.30    127.26 o 
  22   3  10       26.49     -100.42    107.28 o 
   0   4  10      241.54      191.70     60.27 o 
   1   4  10     4752.51     4617.45     78.25 o 
   2   4  10     1947.89     1801.03     64.16 o 
   3   4  10      463.38      435.46     46.44 o 
   4   4  10       58.14       71.76     41.34 o 
   5   4  10      508.52      574.11     48.98 o 
   6   4  10      394.93      343.64     45.35 o 
   7   4  10      474.25      493.47     53.01 o 
   8   4  10      140.79      141.91     51.26 o 
   9   4  10     1998.84     2070.61     83.44 o 
  10   4  10      651.68      608.70     67.99 o 
  11   4  10      577.39      584.98     68.74 o 
  12   4  10       20.98      -15.52     57.74 o 
  13   4  10       83.17        0.02     51.72 o 
  14   4  10      133.50       81.70     64.83 o 
  15   4  10       22.67      -28.68     63.20 o 
  16   4  10       65.02       -0.31     76.85 o 
  17   4  10       81.43      104.30     71.16 o 
  18   4  10      126.24       83.50     70.08 o 
  19   4  10      279.44      262.15     77.44 o 
  20   4  10       77.76      -10.31     76.03 o 
  21   4  10      131.99       21.45     82.15 o 
   1   5  10     4058.39     4290.33    106.50 o 
   2   5  10       99.84       83.35     53.92 o 
   3   5  10     1838.33     1823.84     75.56 o 
   4   5  10     3094.75     3120.25    122.35 o 
   5   5  10     1865.84     1917.82     84.90 o 
   6   5  10      127.15       -7.22     59.28 o 
   7   5  10     2012.79     2009.66    107.50 o 
   8   5  10      107.37       24.86     58.55 o 
   9   5  10     2842.45     2861.22     98.24 o 
  10   5  10     1086.88     1084.41     83.20 o 
  11   5  10        3.29       39.23     64.09 o 
  12   5  10     1624.80     1517.39     90.84 o 
  13   5  10      881.03      899.01     83.10 o 
  14   5  10      636.14      574.63     79.95 o 
  15   5  10      323.68      390.04     99.72 o 
  16   5  10        4.62      -24.58     80.42 o 
  17   5  10      893.44      708.28     93.61 o 
  18   5  10      279.65      306.86     92.81 o 
  19   5  10       75.27       67.21     92.36 o 
   0   6  10     3197.73     3041.73    161.91 o 
   1   6  10      466.60      545.34     70.25 o 
   2   6  10      505.91      533.03     70.45 o 
   3   6  10      741.17      722.21     70.98 o 
   4   6  10      159.42       82.63     70.81 o 
   5   6  10      828.24      763.00     81.96 o 
   6   6  10     1152.03     1198.49     90.04 o 
   7   6  10      402.62      439.99     81.21 o 
   8   6  10     3010.39     2680.54    181.98 o 
   9   6  10      877.53      777.03     94.79 o 
  10   6  10       14.12        2.13     80.53 o 
  11   6  10       94.24       54.95     81.39 o 
  12   6  10       36.97      -99.30     99.30 o 
  13   6  10       66.22       -8.47     83.95 o 
  14   6  10     1192.75     1182.51    118.15 o 
  15   6  10       13.03      -41.46    122.56 o 
  16   6  10      191.11       71.94    101.64 o 
  17   6  10      470.85      224.69    111.16 o 
   1   7  10      538.83      586.74     84.99 o 
   2   7  10       94.11       74.93     91.60 o 
   3   7  10        5.67      -49.03     88.82 o 
   4   7  10        0.32      -23.72     87.31 o 
   5   7  10        3.80       -5.17     87.26 o 
   6   7  10        0.90      -99.54     99.54 o 
   7   7  10      598.19      476.87    110.65 o 
   8   7  10        3.46      -92.84     92.84 o 
   9   7  10       37.97        6.20     95.55 o 
  10   7  10       56.24       68.01     99.82 o 
  11   7  10        0.83      -30.39    101.04 o 
  12   7  10      108.48        1.12    128.65 o 
  13   7  10       18.26      -70.95    105.90 o 
  14   7  10      256.53      199.73    113.73 o 
   0   8  10      870.88      603.87    188.78 o 
   1   8  10       54.20      -44.85     96.76 o 
   2   8  10      807.43      709.45    112.64 o 
   3   8  10      191.45       96.42     98.10 o 
   4   8  10       35.04     -102.02    108.45 o 
   5   8  10      445.37      306.25    116.14 o 
   6   8  10      645.62      560.76    119.86 o 
   7   8  10        0.14      -38.46    106.27 o 
   8   8  10      393.04      287.51    115.06 o 
   9   8  10       30.91       70.99    108.05 o 
  10   8  10      361.58      333.32    321.60 o 
   1   1  11     9462.63     8830.90    262.63 o 
   2   1  11      129.89      134.28     33.73 o 
   3   1  11     3520.24     3080.23    197.26 o 
   4   1  11      424.15      333.66     41.57 o 
   5   1  11     4456.79     4096.05     91.08 o 
   6   1  11     2348.20     2498.80     83.43 o 
   7   1  11     4603.26     4418.85     93.74 o 
   8   1  11      205.06      178.06     46.04 o 
   9   1  11     4853.75     4598.11    173.21 o 
  10   1  11      630.63      753.05     63.34 o 
  11   1  11        2.30        0.24     49.73 o 
  12   1  11       25.54        1.40     51.88 o 
  13   1  11     1033.90     1150.99     83.11 o 
  14   1  11      240.42      236.02     81.84 o 
  15   1  11     2571.73     2620.60    103.39 o 
  16   1  11       22.18       14.95     74.49 o 
  17   1  11     1479.01     1515.90    105.81 o 
  18   1  11       20.47      -10.13     80.27 o 
  19   1  11      469.01      477.29     90.59 o 
  20   1  11       29.52       26.28     83.86 o 
  21   1  11      627.47      534.90    127.21 o 
  22   1  11       18.54       78.03    114.17 o 
  23   1  11      751.08      857.54    111.86 o 
   0   2  11     9078.53     9184.72    151.90 o 
   1   2  11      561.80      485.74     48.45 o 
   2   2  11      253.51      132.25     33.08 o 
   3   2  11      184.42      222.93     34.54 o 
   4   2  11      523.92      553.81     39.47 o 
   5   2  11      147.36      111.78     35.03 o 
   6   2  11     4323.19     3776.22    128.85 o 
   7   2  11      103.53      150.52     42.25 o 
   8   2  11     4771.00     4470.09     79.44 o 
   9   2  11      652.11      722.44     51.39 o 
  10   2  11       51.90       47.82     56.18 o 
  11   2  11       37.59       32.83     56.52 o 
  12   2  11       76.94      103.93     56.83 o 
  13   2  11      184.75      203.83     62.66 o 
  14   2  11     3988.36     3994.47    136.35 o 
  15   2  11      105.09       43.65     72.14 o 
  16   2  11      534.67      447.87     80.00 o 
  17   2  11       40.10      -21.10     74.62 o 
  18   2  11        9.07       36.36     81.58 o 
  19   2  11       12.06      -15.19     88.12 o 
  20   2  11      252.88      352.21     93.31 o 
  21   2  11       30.56      -10.11     89.61 o 
  22   2  11      933.30     1009.57    115.74 o 
  23   2  11        4.56       -3.51    201.22 o 
   1   3  11     2255.61     2183.41     64.75 o 
   2   3  11      889.02      977.82     49.47 o 
   3   3  11      128.82      119.38     44.96 o 
   4   3  11      115.20      145.49     45.09 o 
   5   3  11      408.92      360.10     47.50 o 
   6   3  11      533.94      489.72     50.73 o 
   7   3  11     6179.78     5618.52    137.55 o 
   8   3  11       25.99        0.32     40.23 o 
   9   3  11      145.40      178.35     48.36 o 
  10   3  11       92.96       38.82     51.59 o 
  11   3  11      175.73      161.07     55.42 o 
  12   3  11        1.95       12.30     54.64 o 
  13   3  11      327.38      315.68     58.36 o 
  14   3  11       89.38       70.55     58.05 o 
  15   3  11     1384.54     1397.51     78.87 o 
  16   3  11       92.53       55.59     64.44 o 
  17   3  11      284.82      226.18     78.97 o 
  18   3  11       17.77      -10.08     74.78 o 
  19   3  11       53.38       49.14     94.55 o 
  20   3  11        0.02      -52.28    100.71 o 
  21   3  11      353.51      289.49    115.30 o 
  22   3  11        1.33     -103.66    103.66 o 
   0   4  11     2808.51     2791.45    109.09 o 
   1   4  11       19.62      -18.32     44.29 o 
   2   4  11    11793.07    12130.66    165.28 o 
   3   4  11       23.17       -4.14     47.65 o 
   4   4  11     1310.58     1329.99     64.99 o 
   5   4  11      419.05      366.85     53.54 o 
   6   4  11     3564.94     3636.53    152.07 o 
   7   4  11      500.28      478.99     55.68 o 
   8   4  11     1969.97     2026.83     75.23 o 
   9   4  11       16.35       18.69     52.40 o 
  10   4  11     3618.67     3601.59    193.80 o 
  11   4  11      476.80      575.39     80.40 o 
  12   4  11     2195.54     2066.39    103.24 o 
  13   4  11        3.01      -19.90     61.84 o 
  14   4  11      366.07      338.44     71.75 o 
  15   4  11      141.61       32.53     68.58 o 
  16   4  11     2810.05     2931.52    109.10 o 
  17   4  11        8.73      -67.64     67.64 o 
  18   4  11       47.97       34.32     74.51 o 
  19   4  11      101.43       54.95     73.64 o 
  20   4  11      938.35      905.07     93.67 o 
   1   5  11     2569.80     2394.40     83.15 o 
   2   5  11       10.26        4.41     57.62 o 
   3   5  11      712.21      772.97     70.03 o 
   4   5  11      805.56      688.64     74.74 o 
   5   5  11      429.94      370.64     63.18 o 
   6   5  11      578.40      702.74     70.41 o 
   7   5  11     3733.06     3765.28    110.67 o 
   8   5  11      165.22      128.97     61.84 o 
   9   5  11       14.55      -27.24     62.68 o 
  10   5  11      408.01      344.33     73.67 o 
  11   5  11       76.68      -62.07     75.08 o 
  12   5  11       11.05      -77.39     77.39 o 
  13   5  11       51.65       -4.93     78.19 o 
  14   5  11       15.95      -79.41     79.41 o 
  15   5  11     1178.81     1131.29     89.92 o 
  16   5  11        4.33      -77.37     77.37 o 
  17   5  11      101.15      -40.77     83.51 o 
  18   5  11       41.10      -85.30     85.30 o 
  19   5  11       50.94       76.91     93.73 o 
   0   6  11     6401.55     6063.85    188.66 o 
   1   6  11        5.05      -43.34     67.50 o 
   2   6  11       31.61       28.86     70.61 o 
   3   6  11      181.24       90.36     72.31 o 
   4   6  11      257.17      159.12     73.37 o 
   5   6  11       92.84      142.86     74.31 o 
   6   6  11      827.92      776.61     81.99 o 
   7   6  11       66.55      -66.16     75.95 o 
   8   6  11     2789.06     2624.43    127.61 o 
   9   6  11        1.27      -79.01     79.01 o 
  10   6  11       36.87      -63.78     83.25 o 
  11   6  11       12.66      -47.09     87.31 o 
  12   6  11      165.64      -20.34     99.40 o 
  13   6  11        1.01      -72.01     98.39 o 
  14   6  11     1164.05     1148.26    124.86 o 
  15   6  11        1.17      -56.17    104.84 o 
  16   6  11      104.00       59.61    105.01 o 
   1   7  11      920.17      945.34    128.37 o 
   2   7  11       52.50      162.09    110.82 o 
   3   7  11     1162.66     1099.21    109.60 o 
   4   7  11      140.55       30.58     91.03 o 
   5   7  11     1341.41     1340.19    113.39 o 
   6   7  11       33.35      101.44     93.97 o 
   7   7  11      274.77      241.23    104.22 o 
   8   7  11        0.76      -47.14    101.37 o 
   9   7  11     1606.09     1566.84    129.32 o 
  10   7  11       16.89      -99.17     99.17 o 
  11   7  11        0.36       33.85    104.77 o 
  12   7  11      172.30       97.23    134.43 o 
  13   7  11      823.94      894.68    227.93 o 
   0   8  11      253.73      304.73    183.00 o 
   1   8  11       67.41       50.33    123.25 o 
   2   8  11      149.02       17.59    125.67 o 
   3   8  11        9.82     -113.36    120.12 o 
   4   8  11       23.12       -2.56    120.35 o 
   5   8  11       10.24      -28.41    140.44 o 
   6   8  11        4.96      -46.02    106.70 o 
   7   8  11       46.15      -13.16    111.22 o 
   8   8  11       92.16      144.97    106.37 o 
   0   0  12    27188.11    26091.54    471.27 o 
   1   0  12    15536.15    16809.13    335.37 o 
   2   0  12    10193.50     9834.35    162.94 o 
   3   0  12     5413.15     5403.86    122.48 o 
   4   0  12     1155.80      994.42     81.89 o 
   5   0  12        3.30       61.74     59.83 o 
   6   0  12    11092.85    10765.94    162.76 o 
   7   0  12      144.93      156.22     67.42 o 
   8   0  12     8369.42     8098.03    293.96 o 
   9   0  12    10860.27    11374.64    507.48 o 
  10   0  12     1302.38     1482.95     94.40 o 
  11   0  12     4894.58     4304.52    147.75 o 
  12   0  12     1629.12     1746.99    100.58 o 
  13   0  12     3267.82     3248.04    138.83 o 
  14   0  12     3916.12     3658.57    276.93 o 
  15   0  12       52.90        9.89    101.14 o 
  16   0  12     1946.84     1881.20    153.99 o 
  17   0  12      137.58       36.07    111.42 o 
  18   0  12        7.61       45.99    116.05 o 
  19   0  12        6.30      -55.59    113.96 o 
  20   0  12      999.00     1135.59    159.12 o 
  21   0  12      482.44      479.03    148.56 o 
  22   0  12      932.43      763.22    151.72 o 
  23   0  12      301.74      316.04    190.09 o 
   1   1  12     2392.48     2248.30     85.37 o 
   2   1  12     6201.05     6342.89    163.49 o 
   3   1  12      820.37      906.49     53.49 o 
   4   1  12     8103.66     7670.91    133.25 o 
   5   1  12      129.13      121.32     45.39 o 
   6   1  12     7540.45     7048.79    150.40 o 
   7   1  12     4144.09     4074.33    119.87 o 
   8   1  12     3869.19     3912.63     94.65 o 
   9   1  12      934.30      989.97     60.86 o 
  10   1  12      344.91      377.30     53.00 o 
  11   1  12       93.98       66.59     47.05 o 
  12   1  12      324.30      369.96     62.14 o 
  13   1  12      210.17      111.94     59.37 o 
  14   1  12      514.53      555.28     66.68 o 
  15   1  12      530.94      690.35     83.81 o 
  16   1  12     2698.57     3004.81    190.71 o 
  17   1  12      137.88      135.63     83.87 o 
  18   1  12      978.02     1019.29    102.13 o 
  19   1  12       14.14      -77.70     85.16 o 
  20   1  12       57.51      -35.89     88.43 o 
  21   1  12      299.60      185.64     92.86 o 
  22   1  12       22.05        6.88     90.03 o 
   0   2  12     5068.31     5384.32    136.78 o 
   1   2  12     7595.18     7630.10    128.65 o 
   2   2  12     1497.80     1421.32     69.93 o 
   3   2  12     4155.08     3938.90    105.78 o 
   4   2  12       17.14      -21.17     38.86 o 
   5   2  12        3.73      -15.04     39.10 o 
   6   2  12     1846.27     1846.33     62.45 o 
   7   2  12      941.99      900.49     58.77 o 
   8   2  12     1711.28     1749.16     71.72 o 
   9   2  12     2131.61     2198.12     78.55 o 
  10   2  12      715.83      829.09     62.79 o 
  11   2  12     7817.91     7696.64    204.19 o 
  12   2  12      255.83      226.05     63.42 o 
  13   2  12      490.65      613.94     70.29 o 
  14   2  12     2065.24     2118.42     91.74 o 
  15   2  12      106.85      120.90     66.36 o 
  16   2  12     1991.06     2020.50     96.33 o 
  17   2  12       63.23      -18.93     68.16 o 
  18   2  12        4.15      -16.16     83.98 o 
  19   2  12      424.35      367.61     94.29 o 
  20   2  12      160.72       35.75     88.62 o 
  21   2  12       76.68        5.66     93.51 o 
  22   2  12      463.84      468.19    106.84 o 
   1   3  12     8043.27     7897.16    131.30 o 
   2   3  12     1734.50     1549.91     62.37 o 
   3   3  12      940.47      972.97     55.85 o 
   4   3  12     3626.56     3644.77     98.96 o 
   5   3  12     3839.63     3390.32    111.92 o 
   6   3  12     4418.81     4390.79    105.92 o 
   7   3  12     1861.32     1849.35     68.66 o 
   8   3  12     2368.27     2309.29     73.93 o 
   9   3  12     2223.14     2346.67     76.79 o 
  10   3  12      347.80      345.54     53.07 o 
  11   3  12      450.99      528.06     56.55 o 
  12   3  12       40.71       -8.29     54.46 o 
  13   3  12      719.60      730.15     68.63 o 
  14   3  12     1280.47     1320.05     76.39 o 
  15   3  12     1919.53     1841.72    104.98 o 
  16   3  12      506.22      479.49     85.02 o 
  17   3  12     1052.34     1103.66     95.46 o 
  18   3  12      341.85      324.63     84.88 o 
  19   3  12      174.69      139.65     88.98 o 
  20   3  12       29.15      121.31     91.53 o 
  21   3  12      581.25      630.08    105.42 o 
   0   4  12     2520.17     2520.92    149.12 o 
   1   4  12     2513.92     2451.70     90.95 o 
   2   4  12      949.07      813.08     61.33 o 
   3   4  12      101.46       91.94     51.66 o 
   4   4  12      361.43      390.80     53.80 o 
   5   4  12      179.95      176.17     53.75 o 
   6   4  12     1382.34     1319.35     67.33 o 
   7   4  12      853.37      828.11     66.85 o 
   8   4  12      143.09       65.14     62.55 o 
   9   4  12      904.20      967.65     73.47 o 
  10   4  12       27.44      -25.42     60.71 o 
  11   4  12      532.05      644.78     65.25 o 
  12   4  12      234.96      284.91     65.97 o 
  13   4  12      712.90      631.90     76.10 o 
  14   4  12       31.25      -65.04     65.04 o 
  15   4  12        1.47      -42.65     71.44 o 
  16   4  12       17.70        6.91     68.22 o 
  17   4  12      154.64      161.20     74.08 o 
  18   4  12       22.72       40.77     74.34 o 
  19   4  12      173.16       65.58     88.73 o 
  20   4  12        3.29        4.78     87.92 o 
   1   5  12     3835.55     3813.86    119.11 o 
   2   5  12       16.21      -26.95     72.10 o 
   3   5  12      218.16      219.10     64.07 o 
   4   5  12      810.43      829.59     71.01 o 
   5   5  12      382.61      418.77     67.34 o 
   6   5  12     2260.71     2065.54     89.51 o 
   7   5  12     6142.67     5926.63    205.93 o 
   8   5  12       10.32       52.67     72.38 o 
   9   5  12      950.38     1054.43     88.45 o 
  10   5  12       40.65       26.07     71.32 o 
  11   5  12       11.06      -15.99     81.19 o 
  12   5  12      503.17      345.82     85.05 o 
  13   5  12      626.40      662.76     98.04 o 
  14   5  12       88.61       90.98     77.83 o 
  15   5  12     1780.13     1850.89    102.63 o 
  16   5  12      191.83      176.30     78.72 o 
  17   5  12      156.07       40.69     85.56 o 
  18   5  12      151.44       98.44     94.67 o 
   0   6  12      571.88      753.42    126.46 o 
   1   6  12      133.15       80.11     77.09 o 
   2   6  12     1597.24     1543.80    107.37 o 
   3   6  12      116.65       87.26     86.74 o 
   4   6  12       55.99       14.35     87.81 o 
   5   6  12      204.60      148.31     75.53 o 
   6   6  12      970.65     1005.37     92.70 o 
   7   6  12       17.69       -3.80     75.80 o 
   8   6  12      683.64      702.06    133.59 o 
   9   6  12      270.82      482.68    110.55 o 
  10   6  12      476.96      378.08    101.46 o 
  11   6  12       86.18       66.74    105.74 o 
  12   6  12      495.73      394.11    110.86 o 
  13   6  12       23.68       28.45    106.19 o 
  14   6  12      180.93      196.82    105.25 o 
  15   6  12       89.51      -14.60    108.71 o 
  16   6  12      194.17      203.74    113.33 o 
   1   7  12       48.35       -0.04    112.33 o 
   2   7  12        2.66       16.49    113.53 o 
   3   7  12      130.11       94.58    110.06 o 
   4   7  12       85.05      -31.16    108.47 o 
   5   7  12      302.51      361.88    123.58 o 
   6   7  12       99.05      168.03    110.66 o 
   7   7  12        2.34     -116.17    166.54 o 
   8   7  12       25.03       -6.25    100.00 o 
   9   7  12      195.06      103.65    123.55 o 
  10   7  12      185.57      217.92    126.24 o 
  11   7  12       68.75      169.25    134.28 o 
  12   7  12        6.65     -119.15    119.15 o 
   0   8  12     1971.50     1903.64    240.99 o 
   1   8  12       18.30     -119.10    125.91 o 
   2   8  12      278.03      224.08    128.40 o 
   3   8  12       13.43       43.87    126.87 o 
   4   8  12       30.54      -75.10    122.27 o 
   5   8  12       11.42     -141.04    141.04 o 
   6   8  12      613.94      567.40    158.16 o 
   1   1  13     7260.80     7445.75    208.25 o 
   2   1  13      678.20      637.33     83.49 o 
   3   1  13      166.72      176.34     59.98 o 
   4   1  13      450.44      536.91     64.85 o 
   5   1  13     2120.13     1995.89     81.93 o 
   6   1  13       37.12       11.28     55.82 o 
   7   1  13    10456.58    10466.68    273.09 o 
   8   1  13       90.78       31.50     49.31 o 
   9   1  13     1242.01     1193.21     64.46 o 
  10   1  13     1463.78     1446.89     71.55 o 
  11   1  13       30.00       52.77     50.23 o 
  12   1  13      944.41     1007.24     66.23 o 
  13   1  13     1544.90     1675.47     76.55 o 
  14   1  13       97.12       81.59     60.99 o 
  15   1  13     4029.65     4200.49    112.15 o 
  16   1  13       13.65      -38.88     69.35 o 
  17   1  13      641.42      650.04     85.17 o 
  18   1  13      279.14      354.28    115.74 o 
  19   1  13       15.71      -83.09     83.09 o 
  20   1  13      257.98      188.99     92.98 o 
  21   1  13     1007.86      939.58    111.78 o 
  22   1  13        7.09       93.52     98.17 o 
   0   2  13      259.57      317.28    115.55 o 
   1   2  13      947.51      999.40     92.32 o 
   2   2  13     7025.38     7291.93    128.81 o 
   3   2  13       72.68       46.75     63.14 o 
   4   2  13      339.96      338.15     62.26 o 
   5   2  13        2.14      -24.80     56.02 o 
   6   2  13     4710.18     4707.51    149.09 o 
   7   2  13        7.16        3.03     48.51 o 
   8   2  13     1337.50     1420.66     71.43 o 
   9   2  13      323.11      270.03     57.38 o 
  10   2  13     1210.99     1216.69     70.37 o 
  11   2  13      745.15      679.32     64.32 o 
  12   2  13      484.05      531.26     61.28 o 
  13   2  13      669.45      718.23     66.78 o 
  14   2  13      176.29      275.72     68.28 o 
  15   2  13      190.04      170.75     69.58 o 
  16   2  13     1941.34     1883.47     98.15 o 
  17   2  13       24.59       -1.05     72.79 o 
  18   2  13      252.91      180.32     78.73 o 
  19   2  13        5.15      -56.11     77.09 o 
  20   2  13      247.95      194.33     84.75 o 
  21   2  13       48.32       70.46     83.43 o 
   1   3  13      836.44      760.96     70.75 o 
   2   3  13      685.67      673.64     71.00 o 
   3   3  13     1343.67     1482.15     81.97 o 
   4   3  13       40.37       29.88     63.37 o 
   5   3  13     2355.22     2512.98     97.87 o 
   6   3  13      841.60      823.04     73.47 o 
   7   3  13       81.23      107.32     65.61 o 
   8   3  13       21.84       17.99     64.23 o 
   9   3  13     2561.17     2557.46     78.32 o 
  10   3  13      314.09      285.85     53.69 o 
  11   3  13       45.16       27.43     50.52 o 
  12   3  13      188.68      124.65     52.59 o 
  13   3  13      232.25      279.85     67.07 o 
  14   3  13       14.09      -56.45     72.75 o 
  15   3  13      207.83      194.23     79.62 o 
  16   3  13       65.18       -7.71     77.61 o 
  17   3  13      776.99      624.65     92.64 o 
  18   3  13       20.26       34.21     81.13 o 
  19   3  13      139.47       60.80     88.15 o 
  20   3  13       40.03       -7.51     93.50 o 
   0   4  13    16435.18    17020.85    259.33 o 
   1   4  13       23.19      -60.84     66.74 o 
   2   4  13       41.44      -26.10     60.08 o 
   3   4  13      628.40      635.70     78.95 o 
   4   4  13       40.77      -38.01     65.60 o 
   5   4  13       28.63       44.39     66.64 o 
   6   4  13     3044.18     3061.84     92.68 o 
   7   4  13       76.09       15.88     60.18 o 
   8   4  13     4503.65     4497.01    109.38 o 
   9   4  13       46.79       20.41     73.71 o 
  10   4  13        1.53       11.66     71.93 o 
  11   4  13     1151.97     1187.61     73.87 o 
  12   4  13      124.00      131.54     62.36 o 
  13   4  13       84.63      110.31     63.19 o 
  14   4  13     4246.00     4105.09    120.42 o 
  15   4  13       33.59      -26.33     68.27 o 
  16   4  13      828.23      830.05     88.07 o 
  17   4  13       10.01      -70.74     70.74 o 
  18   4  13       10.07        2.06     84.35 o 
  19   4  13      250.48      119.52     91.86 o 
   1   5  13        9.75      -12.55     72.41 o 
   2   5  13        3.81       70.49     76.22 o 
   3   5  13      264.48      260.36     77.11 o 
   4   5  13       67.82      -16.11     85.03 o 
   5   5  13     2082.60     2115.68    114.11 o 
   6   5  13       60.21      133.15     87.52 o 
   7   5  13      719.32      672.12     96.75 o 
   8   5  13      357.12      400.22     80.99 o 
   9   5  13      520.15      622.04     81.70 o 
  10   5  13       26.78      -20.96     72.92 o 
  11   5  13        1.34        1.65     81.82 o 
  12   5  13        6.45      -66.88     83.12 o 
  13   5  13      210.33      302.82    111.98 o 
  14   5  13       76.66       67.53     75.27 o 
  15   5  13       15.39       25.77     77.15 o 
  16   5  13       80.64      137.64     80.33 o 
  17   5  13      414.23      233.60     96.28 o 
   0   6  13        0.57      -84.25    116.56 o 
   1   6  13      186.87      134.98     81.33 o 
   2   6  13     1589.89     1725.54    108.61 o 
   3   6  13       42.02      -80.85     80.85 o 
   4   6  13      160.68       23.14     93.94 o 
   5   6  13       95.69      135.44    110.22 o 
   6   6  13      363.82      208.97    112.73 o 
   7   6  13       44.68        8.13    106.09 o 
   8   6  13      362.81      351.23    115.51 o 
   9   6  13      431.87      396.71    132.49 o 
  10   6  13      949.26      919.55    121.61 o 
  11   6  13        8.49       34.84    102.96 o 
  12   6  13      848.21     1062.20    154.99 o 
  13   6  13       23.10      -39.64    100.54 o 
  14   6  13       45.36      -42.63    115.33 o 
   1   7  13     1347.20     1335.53    140.80 o 
   2   7  13       16.78      -28.08    114.15 o 
   3   7  13       40.52     -100.29    107.61 o 
   4   7  13      115.36       90.48    113.74 o 
   5   7  13        3.19     -102.69    136.01 o 
   6   7  13        6.44     -129.10    135.91 o 
   7   7  13     2097.57     2135.71    313.55 o 
   8   7  13       13.44     -116.01    172.42 o 
   9   7  13       75.81      -71.52    186.85 o 
  10   7  13       34.08     -175.80    175.80 o 
  11   7  13        1.24       -2.96    181.58 o 
   0   8  13      283.39      214.70    195.63 o 
   1   8  13        0.29       -2.05    127.05 o 
   2   8  13       21.00      136.66    128.79 o 
   3   8  13        4.64      -92.59    123.76 o 
   0   0  14     4288.98     4598.77    275.62 o 
   1   0  14     3026.77     3054.48    262.58 o 
   2   0  14     2543.17     2214.14    200.34 o 
   3   0  14    13993.04    14579.82    433.19 o 
   4   0  14      593.04      536.53    126.85 o 
   5   0  14      797.93      639.45    130.30 o 
   6   0  14     3258.02     3493.41    354.99 o 
   7   0  14      844.46      723.30    123.37 o 
   8   0  14     5899.36     5947.85    267.79 o 
   9   0  14      437.93      466.67     83.53 o 
  10   0  14     1219.73     1290.45     94.66 o 
  11   0  14    10742.89    11231.60    369.87 o 
  12   0  14     1755.72     1687.40    104.64 o 
  13   0  14       89.49       83.91     78.39 o 
  14   0  14     1520.17     1775.15    132.07 o 
  15   0  14      344.09      364.85     95.16 o 
  16   0  14     2428.81     2636.05    144.78 o 
  17   0  14       79.19      107.56     98.49 o 
  18   0  14      202.07      282.34    107.79 o 
  19   0  14     1384.05     1312.94    156.98 o 
  20   0  14      597.07      471.45    140.33 o 
  21   0  14       34.85     -133.29    133.29 o 
   1   1  14     1728.16     1941.00    114.86 o 
   2   1  14     7337.01     7342.05    279.49 o 
   3   1  14       82.22      189.50     82.29 o 
   4   1  14     2138.90     2333.27    120.00 o 
   5   1  14       40.01      -13.46     79.40 o 
   6   1  14     5454.30     5649.47    180.47 o 
   7   1  14     1468.43     1458.69     87.06 o 
   8   1  14     4139.91     4216.19    161.16 o 
   9   1  14      171.13      277.36     65.16 o 
  10   1  14      118.76       45.51     62.02 o 
  11   1  14       10.83        8.44     51.34 o 
  12   1  14       44.61        1.89     57.31 o 
  13   1  14      104.18      150.14     68.25 o 
  14   1  14      708.71      799.09     70.95 o 
  15   1  14      396.33      360.82     68.64 o 
  16   1  14     2539.52     2693.92    101.80 o 
  17   1  14       28.76      -46.04     70.30 o 
  18   1  14      222.37      302.02     81.97 o 
  19   1  14       38.05      -18.27     77.46 o 
  20   1  14       32.78      -42.37     81.83 o 
  21   1  14       69.77      109.97     86.49 o 
   0   2  14     6407.14     6669.95    261.85 o 
   1   2  14     5175.38     5256.87    168.68 o 
   2   2  14      655.54      606.98     93.17 o 
   3   2  14     1899.08     1727.40    110.43 o 
   4   2  14      416.23      383.17     95.93 o 
   5   2  14      888.82      898.34     74.68 o 
   6   2  14     1363.25     1397.24     81.03 o 
   7   2  14     2100.15     1969.22     91.23 o 
   8   2  14     1683.91     1782.46     88.88 o 
   9   2  14     5504.59     5621.43    222.79 o 
  10   2  14      504.57      458.52     73.40 o 
  11   2  14      212.50      272.09     68.76 o 
  12   2  14       16.11      -29.03     57.35 o 
  13   2  14     1303.28     1616.34     81.98 o 
  14   2  14     1446.57     1475.84     80.57 o 
  15   2  14       79.63      115.67     62.70 o 
  16   2  14      764.06      682.89     80.22 o 
  17   2  14       32.24       68.54     77.70 o 
  18   2  14       78.08       98.74     81.63 o 
  19   2  14       18.96      -32.74     80.78 o 
  20   2  14       58.04       68.88     84.97 o 
   1   3  14     4941.92     5150.72    246.40 o 
   2   3  14     1733.72     1662.02    100.44 o 
   3   3  14      110.00       80.33     77.95 o 
   4   3  14     5142.94     5351.01    267.52 o 
   5   3  14     1496.34     1470.31     86.27 o 
   6   3  14      555.11      407.01     70.77 o 
   7   3  14     1085.98     1288.60    104.51 o 
   8   3  14      613.69      664.11     76.07 o 
   9   3  14     1547.38     1577.96     89.69 o 
  10   3  14     1685.69     1671.43     93.60 o 
  11   3  14      282.67      175.47     69.66 o 
  12   3  14     1744.88     1837.77    104.70 o 
  13   3  14      951.45      912.36     90.58 o 
  14   3  14      528.24      510.38     74.33 o 
  15   3  14     1574.57     1559.29     93.12 o 
  16   3  14      445.20      412.22     90.54 o 
  17   3  14      333.33      283.74     85.07 o 
  18   3  14      390.21      445.68     95.33 o 
  19   3  14       22.55      -42.57     90.47 o 
   0   4  14       54.75       65.89    129.75 o 
   1   4  14      502.67      612.14    102.26 o 
   2   4  14      106.94       12.25     82.08 o 
   3   4  14     1299.13     1331.95     87.45 o 
   4   4  14      189.62      215.28     71.92 o 
   5   4  14      334.87      308.27     72.89 o 
   6   4  14      211.02      216.83     73.74 o 
   7   4  14      624.29      798.65     88.62 o 
   8   4  14      242.68      212.91     78.13 o 
   9   4  14     1481.27     1556.99    102.58 o 
  10   4  14        6.78      -76.34     76.34 o 
  11   4  14     1279.96     1217.19     99.40 o 
  12   4  14        0.57      -23.68     80.08 o 
  13   4  14       77.83      -13.05     80.80 o 
  14   4  14        1.86      -69.17     81.38 o 
  15   4  14       34.50      -80.72     81.97 o 
  16   4  14       27.87       81.32     87.85 o 
  17   4  14        7.33      -50.65     84.85 o 
  18   4  14      131.29      211.93    111.64 o 
   1   5  14      518.59      641.96     98.73 o 
   2   5  14     2551.56     2546.25    123.35 o 
   3   5  14      811.23      677.27     98.08 o 
   4   5  14        0.65       97.17     86.77 o 
   5   5  14      550.09      554.29     97.35 o 
   6   5  14      906.43     1037.94    105.09 o 
   7   5  14     1861.39     1980.87    128.31 o 
   8   5  14      416.75      444.66     98.42 o 
   9   5  14     1393.80     1478.35    111.48 o 
  10   5  14      760.10      944.49    107.15 o 
  11   5  14      140.24       83.88    105.19 o 
  12   5  14       77.27      104.78    108.53 o 
  13   5  14      449.55      460.14    119.09 o 
  14   5  14      788.01      859.58    128.33 o 
  15   5  14      375.15      376.26    125.31 o 
  16   5  14      222.73       48.84    117.88 o 
   0   6  14      632.43      788.98    174.41 o 
   1   6  14      104.20      152.04     96.89 o 
   2   6  14      104.89      189.07     99.11 o 
   3   6  14      492.20      446.98    106.87 o 
   4   6  14       18.40      -57.33     95.16 o 
   5   6  14      450.94      417.12    121.73 o 
   6   6  14      859.97      785.51    124.16 o 
   7   6  14      129.07      -13.15    115.79 o 
   8   6  14      423.43      597.48    127.46 o 
   9   6  14        2.03       59.49    129.88 o 
  10   6  14       46.57       11.18    139.75 o 
  11   6  14      709.89      715.06    150.18 o 
  12   6  14        3.47     -116.54    139.81 o 
  13   6  14       71.60       47.21    145.93 o 
   1   7  14      256.87      236.04    137.34 o 
   2   7  14        1.03        0.53    142.76 o 
   3   7  14       10.53       -6.96    137.96 o 
   4   7  14      191.06      170.04    189.95 o 
   5   7  14       11.80     -138.32    138.32 o 
   6   7  14        2.21      -73.10    154.32 o 
   7   7  14      370.99      380.43    290.99 o 
   8   7  14        0.02       -8.91    177.69 o 
   9   7  14        1.21       94.14    187.78 o 
   1   1  15      805.92      914.23     99.21 o 
   2   1  15     1721.06     1830.69    116.37 o 
   3   1  15      513.24      550.58     95.57 o 
   4   1  15      812.65      787.63     97.65 o 
   5   1  15      846.42      887.47    102.21 o 
   6   1  15     1251.09     1169.59    106.89 o 
   7   1  15     1887.58     1669.85     98.66 o 
   8   1  15      328.47      323.84     81.64 o 
   9   1  15     2800.99     2847.38    168.22 o 
  10   1  15     1610.29     1741.52    103.64 o 
  11   1  15       41.17       81.80     61.98 o 
  12   1  15     1244.09     1368.36     86.83 o 
  13   1  15      790.17      838.83     81.57 o 
  14   1  15      215.88      221.50     75.17 o 
  15   1  15      530.51      543.65     75.48 o 
  16   1  15      139.29      137.06     69.29 o 
  17   1  15      864.08      869.15     84.09 o 
  18   1  15      169.90      153.55     74.52 o 
  19   1  15        1.26      -70.48     72.84 o 
  20   1  15      194.76       36.89     76.33 o 
   0   2  15     2537.27     2756.99    190.16 o 
   1   2  15      316.32      220.66     89.10 o 
   2   2  15        4.40      -81.95     81.95 o 
   3   2  15      866.11     1061.50    104.68 o 
   4   2  15        5.73      -33.18     85.64 o 
   5   2  15      604.67      530.03     84.41 o 
   6   2  15     1287.03     1406.62     99.73 o 
   7   2  15        3.79      -35.16     77.37 o 
   8   2  15     1146.33     1267.89     96.70 o 
   9   2  15      592.41      571.48     85.82 o 
  10   2  15        6.65       31.95     78.68 o 
  11   2  15     2275.44     2385.99    104.12 o 
  12   2  15        7.19      -67.94     67.94 o 
  13   2  15        6.54       57.00     71.39 o 
  14   2  15      916.92      919.29     87.44 o 
  15   2  15        0.42      -66.24     69.09 o 
  16   2  15       66.95        1.59     76.49 o 
  17   2  15      235.85      232.44     76.06 o 
  18   2  15      121.79       14.05     73.44 o 
  19   2  15      260.71      371.06     83.59 o 
   1   3  15     2203.90     2220.67    115.41 o 
   2   3  15      139.02       71.22     81.76 o 
   3   3  15     1094.86     1117.34     94.48 o 
   4   3  15     1249.38     1360.16     99.66 o 
   5   3  15        5.52       32.38     79.67 o 
   6   3  15      272.90      214.77     80.67 o 
   7   3  15     1220.63     1434.59    101.38 o 
   8   3  15       47.70       75.36     71.21 o 
   9   3  15        1.53      -69.10     69.10 o 
  10   3  15      287.54      210.57     75.77 o 
  11   3  15      100.71       62.88     77.12 o 
  12   3  15      230.21      255.03     83.82 o 
  13   3  15      236.06      241.40     83.99 o 
  14   3  15       50.69        6.06     81.20 o 
  15   3  15      432.03      391.41     90.08 o 
  16   3  15        0.90      -81.61     81.61 o 
  17   3  15       42.63      201.26     90.58 o 
  18   3  15      178.99       85.13     99.11 o 
   0   4  15       63.94      143.44    142.55 o 
   1   4  15     1339.18     1483.72    123.69 o 
   2   4  15     1604.33     1624.02    129.98 o 
   3   4  15      443.27      313.50    106.57 o 
   4   4  15      551.56      526.46     93.94 o 
   5   4  15     1095.54     1196.15    105.32 o 
   6   4  15      556.83      534.91    103.58 o 
   7   4  15      122.45       58.80     79.28 o 
   8   4  15      890.11      975.47     95.43 o 
   9   4  15     1584.85     1768.45    112.41 o 
  10   4  15     1413.87     1420.67    105.44 o 
  11   4  15      566.09      638.16     95.85 o 
  12   4  15     1096.55     1260.95    107.18 o 
  13   4  15      996.23     1083.21    106.33 o 
  14   4  15      212.62      127.37     88.54 o 
  15   4  15       35.41      -23.99     89.47 o 
  16   4  15      860.94      899.99    106.96 o 
  17   4  15      222.63      239.38     95.46 o 
   1   5  15      183.46      204.23    107.64 o 
   2   5  15        6.23      -37.20    105.45 o 
   3   5  15       40.82       23.13    103.95 o 
   4   5  15      779.86      907.09    148.52 o 
   5   5  15       59.56      111.09    106.13 o 
   6   5  15        7.75       69.15     93.29 o 
   7   5  15     1725.28     1911.66    123.19 o 
   8   5  15      102.99       21.48     95.24 o 
   9   5  15      254.30      215.47     99.20 o 
  10   5  15      622.23      550.61    105.92 o 
  11   5  15        3.66      -35.63    106.39 o 
  12   5  15      463.31      328.83    120.34 o 
  13   5  15        1.22      -90.31    108.92 o 
  14   5  15       56.25       38.03    118.95 o 
  15   5  15      274.21      242.68    118.71 o 
   0   6  15     1701.22     1747.78    208.89 o 
   1   6  15        0.72      -75.88    111.63 o 
   2   6  15       63.61       33.12    118.92 o 
   3   6  15      973.81     1080.28    138.28 o 
   4   6  15       23.52      -91.51    112.93 o 
   5   6  15      240.51      333.05    107.76 o 
   6   6  15      279.18      251.63    121.15 o 
   7   6  15        6.73       67.68    120.34 o 
   8   6  15      893.92      765.11    129.59 o 
   9   6  15       10.41      -14.80    138.70 o 
  10   6  15       57.90       21.06    135.38 o 
  11   6  15      615.72      586.82    162.24 o 
  12   6  15       13.98       98.79    159.63 o 
   1   7  15       94.68     -121.34    190.63 o 
   2   7  15      238.75      292.04    196.99 o 
   3   7  15      137.88      135.74    213.69 o 
   4   7  15      128.15      -49.21    185.95 o 
   5   7  15      689.54      574.94    222.57 o 
   6   7  15      245.86      367.35    156.02 o 
   7   7  15        8.52     -145.79    145.79 o 
   0   0  16     1160.93     1432.56    231.39 o 
   1   0  16     9399.68    10053.80    416.65 o 
   2   0  16      587.81      559.39    144.14 o 
   3   0  16      437.33      520.75    139.36 o 
   4   0  16      210.33      254.77    127.24 o 
   5   0  16     1452.71     1631.67    167.04 o 
   6   0  16       51.76       84.50    153.48 o 
   7   0  16      560.20      595.79    137.58 o 
   8   0  16     2329.10     2260.48    219.82 o 
   9   0  16     3102.29     3314.50    198.94 o 
  10   0  16       45.16       60.05    118.12 o 
  11   0  16        1.94      -70.32     98.48 o 
  12   0  16       38.55      141.46    109.07 o 
  13   0  16     4144.73     4776.09    223.49 o 
  14   0  16     1117.32     1094.61    176.32 o 
  15   0  16      383.02      453.00    156.02 o 
  16   0  16      128.33      232.39    141.80 o 
  17   0  16     1006.27      934.66    159.54 o 
  18   0  16       80.03      -30.00    137.71 o 
  19   0  16        1.53       67.52    109.66 o 
   1   1  16      313.63      356.23     96.84 o 
   2   1  16      540.74      546.91     98.85 o 
   3   1  16      360.11      411.29     95.19 o 
   4   1  16     5125.65     5673.82    163.37 o 
   5   1  16      808.97      660.09    102.64 o 
   6   1  16     3121.46     3349.24    150.10 o 
   7   1  16      241.90      273.67     92.96 o 
   8   1  16     1384.12     1368.89    100.84 o 
   9   1  16      158.25      177.64     82.31 o 
  10   1  16      207.55      139.09     82.97 o 
  11   1  16        5.66      -28.33     80.00 o 
  12   1  16     1351.09     1482.09    109.12 o 
  13   1  16       95.03       97.16     82.44 o 
  14   1  16      227.35      170.06     89.14 o 
  15   1  16       11.73      -51.61     94.22 o 
  16   1  16      147.34      203.49     97.39 o 
  17   1  16      232.47      125.77     88.74 o 
  18   1  16      702.76      818.67     99.87 o 
  19   1  16        2.70       -6.96     90.86 o 
   0   2  16      209.63       97.56    134.50 o 
   1   2  16     4138.62     4132.35    173.59 o 
   2   2  16      914.85      906.06    106.79 o 
   3   2  16     2617.23     2876.67    161.92 o 
   4   2  16      663.01      688.87    101.71 o 
   5   2  16     1738.58     1826.95    108.91 o 
   6   2  16      826.56      901.80     94.73 o 
   7   2  16      248.42       80.07     79.92 o 
   8   2  16      153.93       61.14     83.83 o 
   9   2  16       45.29       38.53     80.63 o 
  10   2  16      494.66      471.25     91.82 o 
  11   2  16     3385.30     3636.07    150.03 o 
  12   2  16      676.57      804.65     99.69 o 
  13   2  16      134.68       70.13     84.05 o 
  14   2  16      200.57      122.14     90.18 o 
  15   2  16       47.34       71.54     76.09 o 
  16   2  16      116.87       71.74     87.66 o 
  17   2  16       37.25       13.54     84.72 o 
  18   2  16       20.47       96.24     87.85 o 
   1   3  16      509.77      391.00     89.80 o 
   2   3  16     1235.94     1447.69    108.86 o 
   3   3  16      236.29      215.23     86.83 o 
   4   3  16      149.93       85.02     83.04 o 
   5   3  16      119.25       21.23     85.44 o 
   6   3  16     5738.38     5313.91    297.39 o 
   7   3  16     1171.20     1209.08    104.29 o 
   8   3  16     2287.64     2357.54    122.08 o 
   9   3  16      255.36      245.68     89.98 o 
  10   3  16     1402.43     1474.19    125.16 o 
  11   3  16       48.29      -62.83     93.29 o 
  12   3  16      141.87      159.48     98.19 o 
  13   3  16      355.87      362.26     94.78 o 
  14   3  16      545.79      564.64     98.88 o 
  15   3  16      753.56      763.40     98.80 o 
  16   3  16      716.54      784.83    104.41 o 
  17   3  16        7.13      -16.05     89.13 o 
   0   4  16       46.05       30.53    139.17 o 
   1   4  16     1034.16     1015.40    122.35 o 
   2   4  16       18.39       12.86    108.49 o 
   3   4  16      408.09      367.03    112.25 o 
   4   4  16       20.28      -38.41    102.99 o 
   5   4  16       15.08      -25.22     84.84 o 
   6   4  16       45.23      100.57    104.44 o 
   7   4  16       28.32       44.46     99.12 o 
   8   4  16        2.07      -46.98     92.16 o 
   9   4  16      543.92      555.49    112.39 o 
  10   4  16      119.11       22.74    101.52 o 
  11   4  16     1189.11     1209.54    120.38 o 
  12   4  16       31.16      -97.02     97.02 o 
  13   4  16      178.41       83.86     92.58 o 
  14   4  16      172.37       83.05     95.47 o 
  15   4  16        6.29      -89.73     89.73 o 
  16   4  16       24.92      -93.11     93.11 o 
   1   5  16       34.72       22.64    111.43 o 
   2   5  16      476.37      290.57    117.99 o 
   3   5  16       41.60      -62.37    110.44 o 
   4   5  16     3016.47     3141.16    167.86 o 
   5   5  16        0.38      -33.42    113.20 o 
   6   5  16       17.84     -106.93    109.73 o 
   7   5  16      566.09      564.82    122.62 o 
   8   5  16       19.60       25.48    110.43 o 
   9   5  16      184.08      166.97    113.75 o 
  10   5  16      427.31      294.28    118.56 o 
  11   5  16        6.82      -98.26    116.12 o 
  12   5  16     1214.70     1212.02    135.84 o 
  13   5  16      168.26       87.11    116.55 o 
   0   6  16       14.09       72.60    176.14 o 
   1   6  16      637.62      572.40    129.49 o 
   2   6  16       83.21       22.89    120.19 o 
   3   6  16      248.42      176.21    123.81 o 
   4   6  16       38.36      -13.31    120.33 o 
   5   6  16      269.01      139.08    124.71 o 
   6   6  16       81.49      -31.76    149.27 o 
   7   6  16      251.99       25.89    149.78 o 
   8   6  16       80.35      237.27    154.82 o 
   9   6  16      575.78      574.05    160.33 o 
  10   6  16       20.88       -1.38    184.24 o 
   1   7  16       85.61       14.28    207.65 o 
   2   7  16       69.08     -111.40    271.95 o 
   3   7  16       25.75     -180.98    180.98 o 
   1   1  17        1.22        7.89     92.47 o 
   2   1  17      545.03      580.18    105.20 o 
   3   1  17        0.80      -91.99     91.99 o 
   4   1  17     3149.80     3562.24    152.14 o 
   5   1  17        1.28      -68.81     92.82 o 
   6   1  17      301.56      226.11    100.32 o 
   7   1  17      507.05      488.11    101.82 o 
   8   1  17       49.34       52.61     88.98 o 
   9   1  17       63.44        5.85     83.14 o 
  10   1  17     1183.75     1193.93    106.06 o 
  11   1  17        1.68      -83.08     83.08 o 
  12   1  17      672.02      697.18    153.87 o 
  13   1  17      116.42      101.24     88.21 o 
  14   1  17       99.35      103.48     92.33 o 
  15   1  17       59.69      183.31    101.97 o 
  16   1  17      138.00       90.97    104.76 o 
  17   1  17        8.20      -68.34    103.85 o 
  18   1  17      776.13      832.96    122.79 o 
   0   2  17      528.85      332.50    141.00 o 
   1   2  17      994.90     1123.49    115.35 o 
   2   2  17       95.23      110.52     99.20 o 
   3   2  17      347.63      324.21    103.02 o 
   4   2  17       10.27      -93.01     93.01 o 
   5   2  17     1439.80     1539.45    110.17 o 
   6   2  17      165.39      155.05     90.66 o 
   7   2  17      173.42      157.35     85.71 o 
   8   2  17      113.17       42.75     87.50 o 
   9   2  17      729.04      788.05    116.56 o 
  10   2  17        4.94      -54.37     88.91 o 
  11   2  17      102.25       75.90     90.95 o 
  12   2  17      288.33      428.48     95.23 o 
  13   2  17      829.30      948.88    112.05 o 
  14   2  17       21.04      112.77     94.02 o 
  15   2  17        7.09      -91.09     91.09 o 
  16   2  17      154.89      178.91    105.93 o 
  17   2  17      153.92      171.70    105.37 o 
   1   3  17      287.30      346.96     93.77 o 
   2   3  17      496.74      504.51     96.05 o 
   3   3  17      150.63      179.72     93.72 o 
   4   3  17        1.73      -38.74     85.97 o 
   5   3  17      270.27      295.06     92.43 o 
   6   3  17      620.23      661.87     99.94 o 
   7   3  17      210.91      145.97     91.97 o 
   8   3  17      543.29      592.21    100.69 o 
   9   3  17        3.48        9.01    101.75 o 
  10   3  17        0.57      -58.90    102.24 o 
  11   3  17       17.63      -33.96    101.85 o 
  12   3  17      109.63      130.47    101.30 o 
  13   3  17       39.49        5.10    105.72 o 
  14   3  17      125.68       83.49    105.22 o 
  15   3  17        5.20      -64.45    102.95 o 
  16   3  17      202.35      233.17    115.14 o 
   0   4  17       68.62       40.27    147.49 o 
   1   4  17        5.21      -73.53    104.16 o 
   2   4  17      162.93      132.41    118.99 o 
   3   4  17     3821.06     4542.96    210.23 o 
   4   4  17      185.37      202.47    108.58 o 
   5   4  17     1150.18     1266.47    133.35 o 
   6   4  17      158.69      174.08    140.41 o 
   7   4  17        1.53      -35.03    110.41 o 
   8   4  17      351.36      180.66    109.03 o 
   9   4  17      125.51      205.50    103.69 o 
  10   4  17       78.51      120.47    111.10 o 
  11   4  17     2406.21     2868.27    162.59 o 
  12   4  17       12.07      108.42    109.32 o 
  13   4  17       61.08       56.18    106.36 o 
  14   4  17      241.08      227.43    115.93 o 
   1   5  17       17.63     -114.60    114.60 o 
   2   5  17      557.72      653.04    133.54 o 
   3   5  17      179.96      106.88    122.63 o 
   4   5  17        6.17     -112.62    112.62 o 
   5   5  17      104.87       89.22    120.61 o 
   6   5  17      870.29     1047.51    138.52 o 
   7   5  17       59.66       37.55    115.64 o 
   8   5  17      193.39      185.21    121.67 o 
   9   5  17      447.25      431.79    127.14 o 
  10   5  17      117.75       19.51    192.27 o 
  11   5  17       28.74       27.04    121.37 o 
  12   5  17       40.76     -139.77    139.77 o 
   0   6  17       49.93     -307.73    437.73 o 
   1   6  17      471.28      536.80    136.13 o 
   2   6  17      184.11      -17.48    128.00 o 
   3   6  17       74.48      -79.72    129.93 o 
   4   6  17      134.56      -38.07    126.41 o 
   5   6  17      176.99       92.07    132.78 o 
   6   6  17        1.90     -126.71    126.71 o 
   7   6  17       63.36        9.63    152.51 o 
   8   6  17        6.41      -89.69    156.89 o 
   0   0  18     3239.36     3582.13    323.07 o 
   1   0  18      318.17      167.87    144.96 o 
   2   0  18      603.19      839.67    175.74 o 
   3   0  18     4741.83     5717.25    511.69 o 
   4   0  18      213.62       99.65    148.31 o 
   5   0  18      456.64      453.17    150.25 o 
   6   0  18      123.53      144.45    143.15 o 
   7   0  18       96.96      -14.65    199.61 o 
   8   0  18      418.24      542.80    164.96 o 
   9   0  18      200.15      127.19    147.03 o 
  10   0  18      331.53      284.18    125.63 o 
  11   0  18     3287.64     3410.67    178.72 o 
  12   0  18      572.02      568.94    132.58 o 
  13   0  18       62.54     -136.11    136.11 o 
  14   0  18       29.20      234.52    152.85 o 
  15   0  18       28.23       53.37    149.82 o 
  16   0  18       24.13       73.46    157.14 o 
  17   0  18      489.90      618.94    171.56 o 
   1   1  18       19.12      -93.51     93.51 o 
   2   1  18     3019.54     3489.46    163.62 o 
   3   1  18      634.27      622.84    113.45 o 
   4   1  18      527.85      551.70    110.46 o 
   5   1  18      639.69      674.52    108.33 o 
   6   1  18      986.17     1205.99    121.39 o 
   7   1  18      593.33      842.03    114.53 o 
   8   1  18      283.45      284.08    100.53 o 
   9   1  18      241.35      122.36     94.05 o 
  10   1  18       51.32      -86.65     86.65 o 
  11   1  18        4.96      -18.57     89.46 o 
  12   1  18       66.03       39.76     93.23 o 
  13   1  18       50.00       26.94     91.82 o 
  14   1  18      664.16      538.32    115.79 o 
  15   1  18      182.91        2.76    108.28 o 
  16   1  18      391.80      358.53    112.64 o 
   0   2  18       10.34     -197.41    197.41 o 
   1   2  18     2514.97     2700.98    149.64 o 
   2   2  18     1031.99     1195.99    124.73 o 
   3   2  18      164.74      263.59    105.97 o 
   4   2  18      171.34       98.98    102.65 o 
   5   2  18     1547.46     1709.74    118.18 o 
   6   2  18       41.03      -64.78     92.43 o 
   7   2  18      362.06      399.80     98.22 o 
   8   2  18       19.75       -1.57     92.00 o 
   9   2  18     2572.12     2542.05    133.72 o 
  10   2  18      607.13      661.33    105.34 o 
  11   2  18        1.08      -23.48     95.14 o 
  12   2  18      394.03      395.87    102.81 o 
  13   2  18      562.20      760.53    109.22 o 
  14   2  18       14.46      -91.50     91.50 o 
  15   2  18       79.03      147.28    102.81 o 
  16   2  18        0.13       63.60    108.52 o 
   1   3  18      296.03      356.00     98.39 o 
   2   3  18      448.25      454.46    104.47 o 
   3   3  18      127.12       92.30     98.20 o 
   4   3  18     5694.72     6275.19    188.10 o 
   5   3  18      328.23      282.82    100.98 o 
   6   3  18       20.87      -83.32     92.02 o 
   7   3  18       88.61      112.76     99.09 o 
   8   3  18       92.77       94.37    107.12 o 
   9   3  18        4.82       24.80    167.19 o 
  10   3  18     1172.15     1321.02    130.09 o 
  11   3  18        1.19      -56.94    109.60 o 
  12   3  18     1320.74     1668.89    142.24 o 
  13   3  18      108.50      -46.76    107.39 o 
  14   3  18       70.56      -54.30    109.16 o 
  15   3  18       57.89      -16.80    126.39 o 
   0   4  18      146.53      179.51    164.91 o 
   1   4  18      454.45      444.61    120.93 o 
   2   4  18       10.41       30.33    122.19 o 
   3   4  18      277.49      165.71    119.70 o 
   4   4  18        8.17     -112.88    112.88 o 
   5   4  18       50.32       83.35    118.27 o 
   6   4  18       10.62      -67.32    142.37 o 
   7   4  18      102.67       89.03    136.35 o 
   8   4  18      252.52      177.86    146.31 o 
   9   4  18      824.46      926.44    128.31 o 
  10   4  18        3.12     -106.93    106.93 o 
  11   4  18      197.51      163.88    116.10 o 
  12   4  18        4.07      -67.47    114.10 o 
  13   4  18       26.20      -30.24    111.80 o 
   1   5  18       50.31     -121.70    121.70 o 
   2   5  18      912.99     1125.31    150.06 o 
   3   5  18       36.26      -93.85    123.60 o 
   4   5  18       44.46     -115.37    115.37 o 
   5   5  18       19.86     -125.18    125.18 o 
   6   5  18      983.98      776.40    139.58 o 
   7   5  18        8.08      -46.19    125.97 o 
   8   5  18      157.02      229.83    127.31 o 
   9   5  18        9.26      -82.52    126.62 o 
  10   5  18      222.53       90.50    133.29 o 
   0   6  18       40.74     -194.00    194.00 o 
   1   6  18        0.92      -84.03    127.57 o 
   2   6  18       38.57      -63.20    125.54 o 
   3   6  18      967.21      972.25    156.94 o 
   4   6  18        8.75     -139.93    139.93 o 
   5   6  18      157.43      -41.23    194.85 o 
   1   1  19      810.77      793.32    123.98 o 
   2   1  19     1843.03     2075.97    142.27 o 
   3   1  19       16.23     -105.22    105.22 o 
   4   1  19      978.65     1093.47    128.52 o 
   5   1  19       32.66      -16.40    102.95 o 
   6   1  19      938.21      878.92    121.24 o 
   7   1  19      169.01      175.81     95.21 o 
   8   1  19      115.47       79.07     98.20 o 
   9   1  19      207.33      183.16    100.95 o 
  10   1  19      494.21      409.26    104.59 o 
  11   1  19       74.22      -56.71     96.48 o 
  12   1  19      559.08      522.19    104.84 o 
  13   1  19       68.40       27.27     98.32 o 
  14   1  19       72.88       41.85    112.51 o 
  15   1  19       76.16     -112.45    112.45 o 
   0   2  19        5.08     -140.74    152.83 o 
   1   2  19       24.55     -105.43    105.43 o 
   2   2  19      189.68      178.09    109.44 o 
   3   2  19     3220.84     3628.61    169.69 o 
   4   2  19       19.66       40.75    104.11 o 
   5   2  19      523.24      471.25    106.71 o 
   6   2  19       40.37      -20.44     96.67 o 
   7   2  19       20.98      -79.57     93.20 o 
   8   2  19       55.98      -94.93     94.93 o 
   9   2  19        0.03       66.79     98.83 o 
  10   2  19       17.80      -78.72     96.28 o 
  11   2  19      664.30      763.38    111.37 o 
  12   2  19       35.53       50.25    102.44 o 
  13   2  19       28.45       23.19    103.38 o 
  14   2  19        0.01       -9.41    101.84 o 
   1   3  19       60.48      -72.10     95.52 o 
   2   3  19       87.17       -3.71    100.11 o 
   3   3  19       40.27      -99.95     99.95 o 
   4   3  19      906.92     1034.91    117.45 o 
   5   3  19       43.42       -1.79     96.86 o 
   6   3  19      149.36       44.71    111.79 o 
   7   3  19       17.04      -49.68    112.89 o 
   8   3  19      303.01      425.70    124.17 o 
   9   3  19      217.78       52.49    115.42 o 
  10   3  19      296.43      140.54    113.27 o 
  11   3  19       17.23       -6.36    116.28 o 
  12   3  19      113.26        3.06    118.37 o 
  13   3  19       25.53     -119.16    119.16 o 
   0   4  19      861.35      799.59    193.42 o 
   1   4  19     1153.54     1129.45    144.03 o 
   2   4  19       19.36      -80.01    125.14 o 
   3   4  19      131.69       -4.96    121.14 o 
   4   4  19        0.39     -121.71    123.29 o 
   5   4  19      779.81      847.70    138.12 o 
   6   4  19       97.27       -5.99    147.41 o 
   7   4  19      328.03      361.76    152.27 o 
   8   4  19       74.95      -80.09    147.85 o 
   9   4  19      470.97      312.83    149.80 o 
  10   4  19        3.56      -70.72    141.19 o 
  11   4  19       31.67      -81.30    117.19 o 
   1   5  19       10.37     -128.46    128.46 o 
   2   5  19       31.57     -119.39    131.26 o 
   3   5  19        6.46      -75.28    124.03 o 
   4   5  19      851.18     1030.49    150.01 o 
   5   5  19       41.35      113.34    131.10 o 
   6   5  19      159.70     -113.49    132.26 o 
   7   5  19      124.06       18.89    124.37 o 
   0   0  20       95.09      152.31    227.29 o 
   1   0  20     2939.95     3564.44    264.93 o 
   2   0  20     2503.77     2788.85    231.00 o 
   3   0  20      803.25      817.44    224.80 o 
   4   0  20       71.98       72.42    159.66 o 
   5   0  20      581.89      759.37    174.30 o 
   6   0  20      685.59      753.33    177.06 o 
   7   0  20      595.92      381.49    161.58 o 
   8   0  20       78.99      -67.21    159.92 o 
   9   0  20      706.02      905.58    181.04 o 
  10   0  20      891.35      910.83    217.72 o 
  11   0  20      170.34       72.08    134.77 o 
  12   0  20      446.71      369.46    175.34 o 
  13   0  20      636.80      661.07    183.35 o 
  14   0  20        1.21       -4.79    159.68 o 
   1   1  20       19.93       54.97    114.02 o 
   2   1  20       27.40      -15.37    109.33 o 
   3   1  20      182.40      169.05    117.82 o 
   4   1  20     1444.18     1730.41    148.71 o 
   5   1  20      937.43      933.93    133.00 o 
   6   1  20      296.10      365.29    120.69 o 
   7   1  20     1116.84     1151.44    115.79 o 
   8   1  20       74.65       22.66    103.00 o 
   9   1  20       77.58       45.63    102.92 o 
  10   1  20       51.19      115.21    104.72 o 
  11   1  20        6.95      -79.17    103.75 o 
  12   1  20       88.83      -20.73    108.12 o 
  13   1  20       70.43       99.65    103.58 o 
   0   2  20     1851.58     2177.90    223.30 o 
   1   2  20       75.93       70.51    117.25 o 
   2   2  20       51.97       -8.12    116.28 o 
   3   2  20     1611.69     1513.70    140.39 o 
   4   2  20       93.51      113.81    104.37 o 
   5   2  20      324.06      223.30    108.94 o 
   6   2  20      100.65        0.63    104.44 o 
   7   2  20        1.07      -97.48     97.48 o 
   8   2  20      843.51      827.47    117.07 o 
   9   2  20       40.69      -27.25    103.03 o 
  10   2  20       72.36      -51.61    107.12 o 
  11   2  20     1218.89     1406.26    129.49 o 
  12   2  20      116.59       99.80    108.01 o 
  13   2  20        0.17       26.07    304.32 o 
   1   3  20      141.50       75.40    108.25 o 
   2   3  20     1171.50     1319.97    126.04 o 
   3   3  20      458.02      618.66    115.94 o 
   4   3  20       41.91       15.43    101.63 o 
   5   3  20      775.90      872.70    128.75 o 
   6   3  20     1138.84     1277.72    157.39 o 
   7   3  20       43.43       49.70    116.13 o 
   8   3  20      173.44      142.27    121.76 o 
   9   3  20      251.22      190.40    125.45 o 
  10   3  20      159.31      268.89    128.12 o 
  11   3  20        1.33      -57.83    122.10 o 
   0   4  20      407.27      219.28    187.07 o 
   1   4  20      303.89      273.02    131.37 o 
   2   4  20      103.31      -44.83    127.12 o 
   3   4  20       55.60       99.53    129.53 o 
   4   4  20       12.00      117.04    129.98 o 
   5   4  20       26.10      -19.46    120.58 o 
   6   4  20       69.35      167.21    133.49 o 
   7   4  20       36.42      -54.91    146.51 o 
   8   4  20       65.72       28.29    157.92 o 
   1   5  20      148.74      102.63    141.65 o 
   2   5  20      137.22      107.57    142.27 o 
   3   5  20       26.43     -155.28    203.58 o 
   1   1  21      323.70      346.46    127.21 o 
   2   1  21      290.46      327.56    129.32 o 
   3   1  21      216.67      265.40    124.44 o 
   4   1  21     1216.49     1305.00    144.77 o 
   5   1  21       81.13       14.26    127.66 o 
   6   1  21      103.41       77.90    121.29 o 
   7   1  21      760.83      833.59    118.01 o 
   8   1  21       35.02       27.00    106.27 o 
   9   1  21      250.83      283.75    110.84 o 
  10   1  21      245.57      297.30    113.94 o 
  11   1  21        0.73     -108.46    108.46 o 
   0   2  21      235.38      164.99    170.22 o 
   1   2  21      224.26      336.63    126.37 o 
   2   2  21      130.68       55.85    119.62 o 
   3   2  21       13.93     -108.71    118.87 o 
   4   2  21        2.33      -87.64    106.18 o 
   5   2  21      333.86      255.55    115.24 o 
   6   2  21      198.72       87.92    109.91 o 
   7   2  21        6.51       40.56    110.23 o 
   8   2  21      219.07      182.72    114.69 o 
   9   2  21      156.73      149.78    112.42 o 
  10   2  21       49.55     -116.13    116.13 o 
   1   3  21        4.87     -108.46    108.46 o 
   2   3  21      219.50      155.16    110.49 o 
   3   3  21       26.15      -23.51    119.56 o 
   4   3  21        7.09     -116.44    116.44 o 
   5   3  21       24.34       -1.30    122.88 o 
   6   3  21      503.26      807.84    140.10 o 
   7   3  21       26.69     -124.50    124.50 o 
   8   3  21      220.21      166.28    127.08 o 
   0   4  21      174.77       68.65    181.07 o 
   1   4  21       72.19      128.82    132.36 o 
   2   4  21      171.86      124.70    139.11 o 
   3   4  21      972.39     1108.19    159.40 o 
   4   4  21        1.52     -108.63    134.46 o 
   5   4  21      235.83      286.06    187.08 o 
   0   0  22     1000.76     1684.74    331.85 o 
   1   0  22       74.25       10.06    184.93 o 
   2   0  22       85.51     -178.11    178.11 o 
   3   0  22      573.80      679.93    195.63 o 
   4   0  22      381.93      460.59    190.05 o 
   5   0  22      648.85      716.55    250.57 o 
   6   0  22      304.98      317.25    245.74 o 
   7   0  22        2.77      -61.55    173.64 o 
   8   0  22     1510.77     1809.43    226.18 o 
   9   0  22        2.44       27.80    144.88 o 
   1   1  22        0.25        2.63    126.46 o 
   2   1  22      104.19      -16.67    128.29 o 
   3   1  22      545.75      704.68    141.45 o 
   4   1  22       34.37     -124.18    125.40 o 
   5   1  22      917.74     1158.48    151.01 o 
   6   1  22      142.45       55.60    128.22 o 
   7   1  22       94.48      -48.45    164.74 o 
   8   1  22       57.72       88.22    120.43 o 
   9   1  22      253.13      206.24    114.44 o 
   0   2  22       70.86     -137.80    178.82 o 
   1   2  22      135.04       13.22    131.30 o 
   2   2  22      743.56      724.10    142.48 o 
   3   2  22        0.33     -126.97    126.97 o 
   4   2  22      132.92      -13.31    111.86 o 
   5   2  22      181.05      117.36    117.05 o 
   6   2  22      271.78       79.20    114.74 o 
   7   2  22       89.57       67.94    113.50 o 
   1   3  22      448.26      582.84    129.24 o 
   2   3  22        0.14     -134.87    134.87 o 
   3   3  22       58.32       97.66    129.56 o 
   4   3  22      406.90      274.92    136.00 o 
   5   3  22       39.17       -6.15    244.57 o 
   1   1  23      144.55      170.14    141.74 o 
   2   1  23       10.09     -109.61    128.97 o 
   3   1  23        1.32     -128.70    128.70 o 
   4   1  23       16.64     -113.46    127.21 o 
   5   1  23       77.31       86.20    139.99 o 
   0   2  23      442.72      408.13    205.94 o 
   1   2  23       62.84      -26.36    134.48 o 
                                                 
